# Supplementary material for: Microtubule regulators act in the nervous system to modulate fat metabolism and longevity through DAF‐16 in C. elegans
Source: Aging Cell. 2019 Jan 14;18(2):e12884. doi: 10.1111/acel.12884 (PMC6413656; doi:10.1111/acel.12884)
Supplement: Supplementary file 2 [file ACEL-18-e12884-s002.xlsx]

## Sheet: efa-6(lf) up P<0.001
Gene name	log2FoldChange	DAF-16 direct target	DAF-16 indirect target
cpg-2	0.08175
eel-1	0.0862233
chc-1	0.0881423
top-2	0.0921866
eef-1B.1	0.0957623
rpl-12	0.0973881
pab-1	0.1048
ergo-1	0.106784
eef-1G	0.107573
nap-1	0.108855
K07H8.10	0.109316
tba-2	0.109438
dhc-1	0.116229
pgl-1	0.117103
cgh-1	0.11731
rps-25	0.120008
uba-1	0.121851
F55F10.1	0.12188
pdi-3	0.124409
F44E7.4	0.126076
cdc-48.1	0.129261
tbb-2	0.130182
tnt-2	0.130872
hrde-1	0.131907
lin-41	0.132086
rnr-1	0.134421
unc-54	0.135597
dao-5	0.137695
npa-1	0.137868	1
ani-1	0.14034	1
cht-3	0.14082
ant-1.1	0.146011
daf-21	0.147155
hrp-2	0.150841
lars-1	0.152118
let-418	0.152818
dut-1	0.154532
pqn-87	0.154603
acs-13	0.154741	1
hsp-60	0.154784
wago-1	0.155961
C42D4.1	0.156148
nars-1	0.156595
ndk-1	0.157754
rps-20	0.157985
imb-3	0.158351	1
ifet-1	0.160263
atx-2	0.160296
cdc-48.2	0.161161		1
cyn-7	0.161776	1
eif-3.C	0.163033
hil-4	0.163231
gcn-1	0.163576
cey-2	0.166305
asp-6	0.167694
car-1	0.168612
iffb-1	0.170303
unc-15	0.170365	1
iars-1	0.171022
unc-68	0.171303
act-2	0.171443
trcs-1	0.171571
pars-1	0.17234
zip-2	0.172993
tsn-1	0.173327
rpl-7A	0.173802
F33H2.5	0.174228		1
C17F4.7	0.17456
vit-1	0.175244		1
ifg-1	0.176548
aagr-2	0.180123
C08H9.2	0.180737
abcf-2	0.182093
hsp-110	0.185094
sca-1	0.185329
pqn-41	0.186779
fat-1	0.186981		1
asp-4	0.187117	1
hsp-1	0.189048
tbb-1	0.189332
let-607	0.189734
sqd-1	0.192205
trr-1	0.192654
col-103	0.193526	1
gdi-1	0.19422
sec-61	0.194617
K10C2.1	0.19493		1
rme-1	0.195469
mdt-28	0.197571	1
sip-1	0.198806	1
lys-2	0.198825		1
tln-1	0.19922
mrp-5	0.204061
pqn-59	0.206859
dpy-22	0.20824
gars-1	0.208312
F31C3.3	0.209272		1
pqn-22	0.209947
chd-7	0.210086
ced-7	0.210574		1
gon-2	0.211918
F28B4.3	0.211971
mlc-2	0.212605
pgl-3	0.213449
rbr-2	0.215936
Y71F9AL.9	0.216218
copb-1	0.216228
unc-89	0.218004	1
ncl-1	0.218994
F13D12.6	0.220706
Y53F4B.9	0.22084
ZC247.1	0.220893	1
spp-5	0.221204		1
csr-1	0.221525
ubq-1	0.222003
vha-6	0.222252	1
eef-2	0.222817
T05F1.2	0.222987
ifc-2	0.223703		1
Y105E8A.19	0.22932	1
ubxn-1	0.23099
ads-1	0.234795		1
gcy-28	0.23539	1
Y17G7B.20	0.236166
nep-17	0.238097
ego-2	0.240311
Y43C5A.2	0.240724
C01B10.6	0.242197
perm-2	0.243653
vps-18	0.243683
gbf-1	0.244496
F52E1.14	0.24465
ntl-3	0.245634
jmjd-2	0.245812
R09B3.2	0.248368
K06G5.1	0.250381
vars-2	0.250605
epg-6	0.251045
lea-1	0.251689	1
cpz-2	0.252697		1
lpin-1	0.254774
C12D12.1	0.260307
cav-1	0.26185
nono-1	0.262913
D1005.1	0.263278
nhr-27	0.264917
cam-1	0.265398
B0513.4	0.27445
elpc-1	0.275114	1
laf-1	0.276628
lec-2	0.279516	1
hsp-4	0.281087	1
eef-1A.2	0.282298
lipl-5	0.282809
prg-2	0.282811
him-6	0.285951
unc-33	0.29067
vit-6	0.292812
Y71H10B.1	0.294755
clec-85	0.294937		1
T19D12.4	0.2966
gly-4	0.297012
rop-1	0.299362
vit-5	0.300068		1
F47A4.5	0.300279
saeg-1	0.30052
C14C6.5	0.304169
his-61	0.304932
F46H5.7	0.30693
T14G8.3	0.307494
dpy-27	0.308261
C23G10.7	0.309044
itr-1	0.31069
fat-4	0.31352		1
nrf-6	0.314152		1
rme-2	0.314472
H34I24.2	0.315004
C10G8.4	0.315158
scp-1	0.316316
pif-1	0.31657
lact-2	0.316808
F32A7.4	0.317338
R193.2	0.320698		1
fasn-1	0.323244	1
D1054.10	0.327137
kin-1	0.328327
dlk-1	0.329049
T25C12.3	0.32994		1
C14B9.2	0.330389
Y57G11B.5	0.332591
cpz-1	0.334868		1
C27F2.10	0.334993
EEED8.3	0.335272
R11F4.1	0.339773
mup-4	0.341571	1
perm-4	0.343106
dapk-1	0.344839	1
C04B4.2	0.344878
W06H8.5	0.344943
T06D8.9	0.34688
pgp-1	0.347007
dpy-11	0.347512
pyk-2	0.348848
rmd-1	0.350133
ftn-2	0.35064	1
mua-6	0.351578
C36E6.1	0.353017
C04E6.11	0.354611
F48E3.4	0.35649		1
eri-12	0.357494
cyp-13A11	0.357603		1
C49G7.3	0.358837
vab-10	0.359013		1
crt-1	0.361286
tnt-3	0.361481
alg-2	0.362367
acox-1	0.365173
hpo-34	0.366725
pqn-44	0.369406	1
vet-2	0.369585
dys-1	0.372131
spp-12	0.372408		1
sex-1	0.373394
W06H8.6	0.373721
gtl-1	0.374516		1
let-805	0.376203
nkb-3	0.377977		1
ZC155.8	0.37814
C18H9.6	0.378495		1
C16B8.3	0.379573
try-1	0.381465
T19D12.6	0.382231
snf-1	0.382844
F57F4.4	0.383811
dmd-7	0.384093	1
asp-13	0.384223
C44B7.5	0.385912
tir-1	0.389008
clec-186	0.390843		1
sams-1	0.391865	1
C27D8.3	0.392289
aqp-11	0.394396	1
vit-3	0.3947		1
pdi-6	0.395995
F21D5.3	0.396918
vhp-1	0.397757		1
erd-2	0.402277
his-68	0.402687
vit-2	0.402892		1
dnj-13	0.403739	1
tag-147	0.405573
obr-1	0.406886		1
col-129	0.407255		1
R06C1.4	0.410105
pcyt-1	0.411664
col-152	0.412186
C27D8.4	0.41263
Y69H2.14	0.412892
che-10	0.413827
C49C3.4	0.416936
mxl-3	0.417443
hyl-2	0.417599
trap-2	0.418746
acs-14	0.419142	1
C34F6.10	0.42014
T21B6.3	0.420788		1
vit-4	0.421159		1
cytb-5.1	0.425791
kpc-1	0.426354
unc-62	0.42701
cysl-3	0.429086
F54E2.1	0.429647		1
ptr-8	0.432006		1
fpn-1.1	0.432565	1
cpl-1	0.434206	1
K02A11.3	0.435007	1
toe-4	0.435127
C14F11.4	0.436742
col-142	0.437195	1
dhp-1	0.437745
elo-6	0.438991	1
taf-6.1	0.439087
D1054.11	0.440059
Y102A11A.3	0.440196
cec-8	0.440597
C14C6.2	0.44439
gfi-1	0.445562		1
M01G12.9	0.445616	1
F36A2.3	0.445737	1
spp-8	0.44751		1
C34H4.2	0.449524		1
C29F3.7	0.450074
lips-15	0.451897		1
C17D12.7	0.453324
B0286.3	0.453908	1
F55B11.1	0.454331		1
ZK813.7	0.455739
cebp-1	0.455803
mboa-3	0.456019	1
T19B10.2	0.457188	1
C05D2.8	0.458328		1
R03E1.2	0.458478
sepa-1	0.459064
sma-9	0.460564
F56H9.2	0.460971
haf-4	0.461099
puf-9	0.461395	1
hid-1	0.461785
dct-16	0.462475
unc-97	0.462904
epg-2	0.465747
F28D1.2	0.466012
Y7A5A.1	0.47028
sdc-2	0.470493	1
ZK1193.2	0.47206		1
R144.15	0.472954
thn-2	0.473801		1
ZK813.1	0.473927
hex-1	0.476128		1
ceh-83	0.478332
W02B8.2	0.480155
pab-2	0.480347		1
nhr-68	0.482369
Y45G5AM.3	0.484833
ptr-24	0.487247
pqm-1	0.487694
ZC373.2	0.487974
sbp-1	0.49067
ndg-4	0.491298		1
unc-44	0.492039		1
ZK899.2	0.493669	1
cnp-3	0.495763
C31H5.6	0.497326
frm-7	0.497979
ras-2	0.49844	1
clec-41	0.49875		1
kvs-5	0.500016
R09F10.1	0.500042
ddo-3	0.502022
swt-3	0.503183
W05H9.1	0.50551
ZK1053.4	0.507819
cdh-1	0.509121
aex-5	0.510043
C50F4.1	0.511449
Y62H9A.5	0.511546		1
sqst-1	0.512237
W05H9.3	0.514841
C52A10.1	0.515313
ptr-14	0.516293	1
wago-4	0.516796
F09B12.3	0.517299		1
F17C11.11	0.519971	1
ZC328.3	0.521113
asp-12	0.522318
W07G4.5	0.523452
F32A7.5	0.523973
C18B2.4	0.525031
F19B10.13	0.525737
mct-6	0.527201
gcy-12	0.527251
linc-7	0.529475
ztf-22	0.529742		1
gbh-1	0.530832	1
ncam-1	0.531177
anc-1	0.534215
fard-1	0.535129
haf-9	0.537487	1
inx-8	0.539559
F49C12.7	0.5416
Y54F10AM.11	0.541683
F22F7.7	0.542214
ZK1193.3	0.542653
pamn-1	0.542782
W08A12.4	0.543505		1
fbxa-107	0.544114		1
Y71H2AM.28	0.544847
T04B2.5	0.545049
C35E7.5	0.545066
fat-3	0.548897		1
C53B7.3	0.550404
cpr-6	0.550767
ppw-2	0.550861		1
clec-210	0.551197		1
nspe-2	0.552636	1
T02B5.1	0.555361		1
ugt-48	0.555636		1
T21C9.6	0.557701		1
F52E4.5	0.559078	1
K01C8.1	0.559088
F34H10.5	0.559239
sur-5	0.563446
arrd-1	0.564343
ilys-2	0.566184		1
ZK1193.4	0.566646		1
F15E6.6	0.566756
epg-9	0.569298
Y37D8A.19	0.571315
F43C9.1	0.573392		1
yap-1	0.574387
acn-1	0.574733
ugt-62	0.57513
Y11D7A.3	0.576868
F09C8.2	0.57927
R06C1.6	0.580995
B0261.8	0.581083
comt-3	0.581087
C01B10.3	0.58475
fbxa-59	0.586593
C32D5.6	0.587651		1
T25E12.6	0.587678
nhr-45	0.589752		1
C44H9.4	0.590287		1
C39B5.2	0.592279
clec-166	0.592616
C06B3.7	0.593451		1
oac-59	0.593559		1
sym-1	0.593787
cyp-33C7	0.595105
cah-3	0.595744		1
abt-4	0.596353		1
F30H5.3	0.596648
Y62H9A.6	0.596901		1
T19D12.2	0.59713
ugt-31	0.597236	1
pah-1	0.59761
hint-3	0.598392		1
C39D10.7	0.598872
pgp-6	0.601111		1
nhr-84	0.601136
asm-3	0.602486		1
scrm-4	0.607243		1
fat-6	0.608619		1
C52D10.3	0.609696
col-113	0.610267
Y40D12A.2	0.61048
ent-4	0.611019
noah-1	0.611797		1
taf-11.1	0.612568
fbxc-39	0.612864
fat-7	0.61353
T06C12.16	0.61394
C06G1.5	0.614284
D1054.8	0.615029
pdfr-1	0.615049		1
ZK742.3	0.617186	1
T07E3.4	0.617631
cyp-35A2	0.617855	1
elo-5	0.6186
cuti-1	0.618713
C25G4.7	0.620818
C34H4.1	0.620924
nspc-13	0.623138
crp-1	0.624546
cyp-25A1	0.62874		1
T16G1.5	0.629112
sdz-8	0.629688	1
acl-12	0.63205
ech-1	0.632111
F44E2.4	0.632774
F53H8.3	0.633598		1
C11E4.7	0.635194
C35A11.4	0.636556		1
Y119D3B.21	0.638146
T25G12.6	0.638434		1
let-4	0.639888
tni-3	0.639945
T10B10.4	0.640282
flp-8	0.640451
pqn-18	0.641018
Y32F6A.4	0.64109		1
ZK822.1	0.641594
T26C12.2	0.642582
21ur-3731	0.64323
Y47D3A.1	0.64332	1
fat-2	0.643378
hsp-3	0.644456	1
clec-1	0.644969
cpt-5	0.646402		1
slc-17.4	0.646483
ZK813.3	0.646906
Y39D8A.1	0.647053
mtl-2	0.647175		1
ttm-2	0.64786	1
F42A8.1	0.649209
C01C10.2	0.650811
F58B4.5	0.652967		1
oat-1	0.653022	1
C36B7.5	0.655384
pgp-9	0.657608
ptr-4	0.658534
fbxc-28	0.658851
kel-8	0.658973
D1086.1	0.659067	1
acdh-1	0.660095
linc-128	0.663127
gst-5	0.663465	1
pho-13	0.664951		1
F56C11.6	0.66506
C39B5.6	0.666931
aptf-4	0.667882
dpf-2	0.669375
nipi-3	0.669718
F31F7.1	0.670227
arr-1	0.670966
T27A3.9	0.67098
inf-1	0.672518
K09F6.6	0.677177		1
eat-4	0.679655
rhy-1	0.680043
adt-2	0.680665		1
F31D5.2	0.681473		1
R08E3.2	0.682029
kri-1	0.686588
Y51F10.7	0.687078	1
spp-9	0.688645
gpdh-1	0.69278	1
F47B7.2	0.692923
T03D8.6	0.693263
F44A2.3	0.693906	1
T19B10.5	0.694751
sesn-1	0.69604
C54E4.5	0.696554
ZK430.5	0.697324
ZK1290.5	0.700939
C49G7.12	0.704528		1
cth-1	0.710513		1
fbxc-21	0.710598
R08E3.1	0.710805
pcp-3	0.720166		1
C06A1.12	0.720516
C16C8.20	0.720702
del-10	0.729379
pho-11	0.731285
hmit-1.1	0.735942		1
PDB1.1	0.736474
pgp-5	0.736887		1
pgp-14	0.739182
lon-1	0.739493
tag-38	0.739776
abts-4	0.740791		1
Y73B6BL.31	0.741824
F01D5.5	0.742693
ZK512.7	0.751422		1
pqn-92	0.755936
sax-2	0.759359
M03A1.8	0.75982	1
noah-2	0.764701
lpr-3	0.764914
Y82E9BR.17	0.766916
T28C12.4	0.768765
mua-3	0.770676
tbh-1	0.772934
mlt-7	0.773713
ZK1055.7	0.773961
F22B7.9	0.776178	1
Y8A9A.2	0.77644
gad-3	0.779086
ugt-16	0.779094		1
ugt-6	0.780412		1
F28F5.6	0.783435
T10D4.6	0.789397
odc-1	0.789958
cpin-1	0.790245		1
dpy-17	0.790989
C05C8.7	0.796899
hsp-43	0.798237	1
dpy-8	0.799112	1
T10G3.3	0.799724
jip-1	0.802505		1
ZK1055.6	0.802762
ZC416.6	0.809987		1
Y105C5B.15	0.81128
W03D2.13	0.820238
F08F3.4	0.820389	1
cpr-1	0.824178
aman-3	0.826222		1
Y52E8A.4	0.828457		1
nep-22	0.82994
dod-24	0.83099		1
cng-1	0.831611		1
tag-260	0.83337
skpo-1	0.835432
K11D12.13	0.836296
pept-1	0.838097
T12D8.9	0.839079
elo-2	0.84147	1
pho-9	0.843837	1
clec-266	0.847052
cyp-25A2	0.847453	1
W03D2.6	0.847834		1
blmp-1	0.850181
smd-1	0.853187
dpy-14	0.853277
hmit-1.2	0.856188
W06A11.4	0.856568
C29F7.2	0.860089		1
pme-4	0.864182		1
dnj-27	0.869264
Y51A2D.13	0.870247
C18C4.17	0.870663
col-92	0.871243		1
ugt-22	0.873469	1
F59A6.12	0.875373
C52B11.5	0.877235		1
rrf-2	0.878208
scl-5	0.8783
F22H10.6	0.883339
C32H11.4	0.883789		1
cpr-4	0.888343		1
acs-1	0.890491
sri-40	0.892446		1
fbxa-60	0.89717		1
lact-6	0.898653
pcp-2	0.911697		1
T05E7.1	0.912363	1
swt-6	0.914904
K08D8.3	0.917465		1
ZK596.1	0.924214
klf-1	0.925205
cth-2	0.929296		1
unc-23	0.939845		1
pmt-1	0.940861	1
T11F9.12	0.946722		1
irld-6	0.947005
fkb-5	0.948062	1
F55H12.2	0.948076
C55B7.3	0.949258
mlt-11	0.951395
F26A3.4	0.953409
C48B4.1	0.95432
cdh-12	0.956363
ent-6	0.956531
F49E12.9	0.956784
mrp-2	0.964725
col-119	0.965355		1
C04F12.1	0.965454
B0507.8	0.968166
B0507.10	0.976731		1
H40L08.3	1.00746
aagr-4	1.01753
K09F6.10	1.03671
pqn-75	1.04513
T05E12.6	1.05041
tdo-2	1.05609
cyp-29A4	1.05609
F59C12.4	1.05922
lips-14	1.06244
C52D10.1	1.08032		1
lys-7	1.09163		1
F28H7.8	1.10176
ZK909.3	1.11714
F35E12.5	1.11801		1
gale-1	1.12998		1
F42A10.7	1.13078
C29F9.4	1.14469
pmp-5	1.15659	1
col-19	1.16578
C29F9.3	1.16785
cyp-13A2	1.18902	1
bli-1	1.20277		1
W06H8.2	1.20584
K08D8.4	1.21086
egas-2	1.21689
calu-1	1.2189		1
K09C4.5	1.23507		1
M199.9	1.23748
T11B7.2	1.24343
ckb-3	1.26062
nspc-16	1.27306		1
C14B4.2	1.27791
F10C2.3	1.27803
Y57A10A.24	1.29654
pdi-2	1.30226
clec-223	1.31363		1
nspe-1	1.43466	1
T10C6.10	1.44493
clec-222	1.45272		1
ZK6.8	1.48871
folt-2	1.49156
F41B4.3	1.52426
Y66D12A.14	1.53122
dpy-9	1.56849
dgat-2	1.57618
F55G11.4	1.6303		1
arrd-13	1.88317
tbb-6	1.90748	1
col-135	2.1213		1
Y57A10A.23	2.1767
clec-190	2.25402		1
mig-14	2.33815		1
oac-32	2.41306		1
dpy-18	2.50788
ckb-2	2.75379	1
cdr-4	2.85108	1
egas-1	4.2357
Y41C4A.11	5.25358	1
		81	137	218 out of 697 are DAF-16 targets

## Sheet: efa-6(lf) dn P<0.001
Gene name	log2FoldChange	DAF-16 direct target	DAF-16 indirect target
col-93	-3.42218
acs-2	-2.48299		1
F18E3.12	-2.21351
T13F3.6	-2.20525		1
col-101	-2.16473
col-179	-2.05273
col-159	-2.0498	1
R09F10.3	-1.76373
C25H3.10	-1.73262
F59C6.16	-1.64606
col-80	-1.59618
col-98	-1.57943	1
col-180	-1.54263
dct-8	-1.53345	1
col-95	-1.52562		1
F56D6.9	-1.52068
ugt-41	-1.51404	1
efa-6	-1.5127
ugt-63	-1.47164
F15E6.3	-1.45014	1
col-181	-1.41904
F35F10.1	-1.40246
grd-3	-1.3944	1
hsp-70	-1.36156	1
lys-3	-1.34492
col-139	-1.343	1
nlp-33	-1.28512
W10G11.3	-1.28471
Y37A1B.5	-1.26584
acp-6	-1.24071		1
icl-1	-1.21233	1
C30G12.2	-1.20881	1
poml-3	-1.20547
T12D8.5	-1.20544	1
pck-1	-1.19503
C10C5.3	-1.19065		1
Y105C5B.5	-1.18704
F13B9.1	-1.17985
F45D3.4	-1.17326
hsp-16.2	-1.15522	1
Y37A1B.17	-1.13468
ugt-52	-1.13007
T10B10.3	-1.12929
col-81	-1.12232
C45B2.1	-1.11948
Y47D7A.13	-1.10328
pud-3	-1.10272
col-145	-1.09724
F12A10.1	-1.09174
F15E6.4	-1.08613	1
C06A8.3	-1.07695
nas-9	-1.07356		1
F56D6.8	-1.07046
ugt-13	-1.05461		1
F23D12.11	-1.04785
H32K16.2	-1.04684	1
M02H5.8	-1.04525
col-166	-1.0383
W10G11.2	-1.03702
col-147	-1.03605
C17B7.5	-1.03523		1
lgc-22	-1.03331		1
dhs-26	-1.02028		1
F29C6.1	-0.999731
D1086.3	-0.990498	1
hsp-16.41	-0.97964
col-20	-0.965171
ugt-12	-0.962029	1
nlp-26	-0.960932		1
ifd-2	-0.941494		1
F18E3.13	-0.938849
cah-4	-0.937167		1
asns-2	-0.925958
B0303.11	-0.921702
C04F12.7	-0.918541
F11A5.9	-0.915549
ttr-34	-0.912829
pud-4	-0.905262
ugt-9	-0.886056		1
tts-1	-0.879489
T24C4.4	-0.878213		1
zip-10	-0.875368
gpd-2	-0.875059		1
col-10	-0.874091
col-161	-0.873753
alh-9	-0.868181	1
F44E7.5	-0.861978
F11E6.3	-0.861273
col-144	-0.860721
C33F10.1	-0.856327
lact-1	-0.854066
Y50D4B.3	-0.840559		1
col-176	-0.837186		1
col-133	-0.833925
col-169	-0.827635	1
F09F7.6	-0.825645	1
F46C5.10	-0.825105
D1086.17	-0.818888
clec-4	-0.818432		1
cpg-9	-0.812892
F09C8.1	-0.81243		1
F25E5.8	-0.809274
col-178	-0.806834
col-125	-0.806639		1
gln-3	-0.802784	1
gly-8	-0.798874
col-167	-0.798107
F11A5.15	-0.796349		1
col-124	-0.795412		1
nnt-1	-0.794061	1
C31B8.8	-0.794013	1
D1086.10	-0.793007
T22B7.3	-0.792193
Y70C5A.3	-0.779807		1
F16C3.2	-0.77718
glc-1	-0.776019		1
Y50D4B.4	-0.775229		1
C10C5.5	-0.772918		1
cpi-1	-0.770277	1
mif-2	-0.763853	1
ttr-14	-0.7595
K12D12.8	-0.757353
fipr-22	-0.756911	1
C50B8.5	-0.75686
Y71F9B.13	-0.746528
F56C3.9	-0.745897
ram-2	-0.744709
C25F9.11	-0.736703
Y53G8AL.1	-0.736272
B0410.3	-0.731862
T12B5.15	-0.731736
Y45F10C.4	-0.730573
F16B4.4	-0.728337
oac-6	-0.728293		1
Y69E1A.5	-0.726737		1
F48C1.9	-0.724434
his-1	-0.720552
hmit-1.3	-0.718735
R04B5.5	-0.718016
Y75B8A.28	-0.716392		1
C23H4.2	-0.711361	1
K03D3.2	-0.708823		1
T06E6.10	-0.706894
F41E6.5	-0.705567
T27D12.1	-0.704293
K03A11.5	-0.703308		1
R02D5.3	-0.702017
C49F5.7	-0.697471		1
scl-22	-0.694452		1
C06E8.5	-0.690714	1
B0454.6	-0.690678
F45D3.3	-0.690678	1
cpr-5	-0.688569		1
srsx-34	-0.688345		1
K02E11.7	-0.687716
F10A3.1	-0.686332
R09E10.6	-0.686129
F55H12.4	-0.686066	1
gipc-1	-0.684263
tbc-1	-0.677437
col-106	-0.67574
col-122	-0.675534
C50B8.6	-0.675467		1
ugt-14	-0.67502	1
his-18	-0.674813
his-3	-0.673767	1
spp-17	-0.669454		1
col-160	-0.666055	1
C25E10.5	-0.665859		1
Y50E8A.1	-0.665766
ZC410.5	-0.665125
C45B2.2	-0.664864
ttr-25	-0.664674		1
C33G8.3	-0.663638
twk-25	-0.661979
Y12A6A.1	-0.660881	1
H41C03.1	-0.660527
T10E9.3	-0.660172
grsp-4	-0.658539		1
K08D12.6	-0.657112
faah-6	-0.656228
F53F1.6	-0.655641	1
F08B12.4	-0.654784	1
fmo-1	-0.654512	1
C17C3.15	-0.653431		1
C27B7.9	-0.652665	1
lbp-5	-0.651471	1
tag-234	-0.650557	1
Y45F10D.6	-0.650257	1
F23F1.7	-0.649624		1
C01A2.2	-0.649585
ZK180.5	-0.646347
pqn-72	-0.646302
catp-3	-0.645219		1
C33G8.2	-0.644634
Y51H7C.13	-0.643751
nhr-14	-0.643704
C42D4.2	-0.64259
wht-1	-0.641906
gta-1	-0.641838
Y47D7A.15	-0.64175
grsp-2	-0.640867	1
ZK1037.6	-0.638603		1
his-4	-0.638478
ugt-8	-0.638128
F35F10.5	-0.635418		1
Y49G5A.1	-0.634399		1
F45E1.4	-0.631896	1
ndnf-1	-0.631779
oac-14	-0.631569	1
ZK185.9	-0.63146
F27E5.9	-0.629852
msp-49	-0.629744
grd-5	-0.628048		1
Y45F10C.2	-0.625735
Y47G6A.33	-0.625187
dpy-1	-0.625007
gst-38	-0.623438		1
C45G7.13	-0.621589
col-158	-0.619866		1
fis-2	-0.618553
far-5	-0.616976	1
vha-5	-0.615781
trap-3	-0.615428	1
fipr-2	-0.612892
C17H12.8	-0.612422		1
Y51H7C.1	-0.61236
Y47H10A.5	-0.605424		1
W01B11.6	-0.605153
D1086.7	-0.598337
F54D5.4	-0.593426
C35A5.3	-0.589874
pcp-4	-0.589851		1
tsp-2	-0.589438
tatn-1	-0.587412
W01F3.2	-0.586885
dod-23	-0.58546		1
Y54G2A.11	-0.584591
C50F4.8	-0.583632	1
C50F7.5	-0.583309
flp-9	-0.583139
nlp-27	-0.583103
Y97E10AR.2	-0.581338
Y102A5C.36	-0.577888
anmt-3	-0.577348
F48D6.4	-0.576443
Y95B8A.6	-0.569869
Y7A9A.79	-0.569744
nep-26	-0.569681
F10G8.8	-0.568404
col-77	-0.567068
ifa-4	-0.566628
ttr-49	-0.565023
ddo-2	-0.562762
pck-2	-0.560109
C04E12.4	-0.559582
nlp-24	-0.557217
E04F6.8	-0.55714
F59B1.10	-0.555779
R13H4.2	-0.555108
F18E3.11	-0.541351
acs-17	-0.53785		1
his-2	-0.536083
F27E5.1	-0.533143		1
pyc-1	-0.53257
ptr-20	-0.532229		1
cpr-3	-0.531248
C26G2.2	-0.530004
ttr-24	-0.52931
akt-2	-0.527203		1
T23F2.2	-0.526643
Y71H2B.4	-0.526498		1
F23F12.12	-0.524688
rpr-1	-0.51493
F54F7.3	-0.513317	1
Y67D2.5	-0.509347
W09D12.1	-0.505227
his-5	-0.502998
nas-20	-0.502748		1
klp-18	-0.500575
F25E2.2	-0.500458		1
col-156	-0.49261
col-140	-0.491583
mrps-24	-0.490749
ugt-49	-0.489357
sodh-1	-0.487906	1
F23A7.8	-0.4838		1
tyr-4	-0.483349
ttr-17	-0.478418
F17A9.5	-0.47681	1
Y32F6B.1	-0.475434
gly-6	-0.473698		1
F08G2.5	-0.472888	1
mrps-17	-0.469802
urm-1	-0.466515
dnj-4	-0.46468
F55F3.2	-0.46425
bath-2	-0.462964
asp-1	-0.462396		1
F56D5.6	-0.461939
hum-2	-0.46135
lact-4	-0.458261
C56C10.11	-0.456682
mrpl-21	-0.454446
pmp-4	-0.450505
lec-5	-0.449636	1
F32D8.12	-0.449251
C54E4.2	-0.448796
F20D1.1	-0.44733
upb-1	-0.447006
ttr-41	-0.445546		1
nrf-5	-0.442783
R02D3.1	-0.44269
F08G5.6	-0.440687		1
ucr-2.2	-0.440203
K11G12.5	-0.438859
asm-1	-0.435119	1
T04F8.8	-0.43359
epg-5	-0.431457
lfi-1	-0.429086		1
F10G2.1	-0.427426
ncx-1	-0.426514
frm-5.2	-0.426445
Y48G1A.1	-0.423686
ttr-16	-0.423005
mrpl-10	-0.419372
F55B11.2	-0.418837
C08F11.13	-0.415978
ost-1	-0.415901
AC3.5	-0.415733
R04F11.5	-0.413308
dhs-12	-0.411607	1
mrpl-22	-0.411313
C04G6.4	-0.404182
ptr-13	-0.40414
B0228.7	-0.402983
lbp-6	-0.401436	1
zhit-2	-0.399539
ZK856.7	-0.393756
ttr-6	-0.39217
syp-1	-0.391216
Y71F9AL.8	-0.390779
mrps-7	-0.38857
prk-1	-0.3854		1
fipr-21	-0.382063	1
ttr-47	-0.380427	1
srap-1	-0.377503
T26G10.1	-0.376775
eif-3.I	-0.376247
C30G12.6	-0.373349
pmt-2	-0.372757	1
Y71F9AL.12	-0.371934
unc-85	-0.371236
Y53H1B.2	-0.36318
glh-4	-0.362731
ifo-1	-0.362427
pcca-1	-0.360608	1
T27A3.6	-0.360471
mce-1	-0.358337	1
T19B4.3	-0.354151
F13G3.6	-0.352508
K11H3.4	-0.352261
chat-1	-0.350187
F52C9.3	-0.347729
mrpl-39	-0.344674
myo-3	-0.3428	1
F37H8.5	-0.342072
mrps-2	-0.341752
C23G10.2	-0.340908
mup-2	-0.339155		1
F54D1.6	-0.337254
pcp-5	-0.333686		1
his-7	-0.333566
pccb-1	-0.332606	1
sco-1	-0.332577
gpd-3	-0.331869		1
ZK512.2	-0.331689
T21H3.1	-0.329574
F28C6.4	-0.329353
mrps-14	-0.323369
Y54G9A.7	-0.319501
ccg-1	-0.315677	1
clec-63	-0.315633
far-1	-0.314392
K08D12.3	-0.314296
ttr-50	-0.31192		1
ttr-51	-0.311906		1
F53H4.2	-0.30981		1
del-6	-0.308074
ttr-2	-0.307452
ZK6.11	-0.305152
T28B8.1	-0.301847
F10B5.2	-0.30101
ttr-45	-0.300859
Y59C2A.3	-0.298973
mrpl-38	-0.29688
pole-2	-0.295561
cps-6	-0.293437
R05F9.6	-0.293414
C35B1.4	-0.292586
C44B7.10	-0.291338
fbp-1	-0.291235		1
ZK105.1	-0.291035
epi-1	-0.290833
col-8	-0.29031
B0001.4	-0.286499
Y94H6A.10	-0.285398	1
Y59E9AL.36	-0.285228
prg-1	-0.283262
mboa-2	-0.281779	1
cyn-12	-0.281013
lrp-1	-0.280951
his-48	-0.27919
mrpl-28	-0.278244
C18A3.3	-0.277969
F56B3.11	-0.275707
R12E2.11	-0.274903
mmcm-1	-0.273741
Y58A7A.5	-0.273713		1
emb-30	-0.272835
jhdm-1	-0.27273
Y50D4A.1	-0.272596
T28F4.6	-0.271855		1
Y73B6BL.4	-0.270764
C06G4.1	-0.269101	1
mus-81	-0.266821	1
D2005.4	-0.265768
scc-1	-0.265766
Y39B6A.1	-0.264373
T06E6.1	-0.2635
ZK809.5	-0.260978
F55D12.5	-0.260671	1
F25D7.4	-0.260218
cyl-1	-0.260162
emb-9	-0.259075		1
nrde-2	-0.256877
cdk-1	-0.255813
flu-2	-0.254454
F25B5.5	-0.253928
mig-6	-0.25193
T04F3.1	-0.251755		1
lin-24	-0.251617
alh-4	-0.251566		1
prdx-3	-0.250884
ostd-1	-0.249101
T21B10.4	-0.24838
F09G2.2	-0.247275
lbp-2	-0.246223
efk-1	-0.245409
Y37D8A.2	-0.244459		1
W09D10.4	-0.2433
rpl-11.1	-0.241977
heh-1	-0.241438
emb-8	-0.238336
ZK792.5	-0.236271
mrps-18C	-0.235903
M01E11.2	-0.235025
dhhc-6	-0.232372
lys-1	-0.231375		1
D1044.6	-0.230906
ZK669.4	-0.230865
tbg-1	-0.230829
F47D12.9	-0.230422
wdr-5.3	-0.228249
dpf-4	-0.22786
pgk-1	-0.225217	1
cpn-1	-0.225037
cyb-2.2	-0.223181
let-716	-0.222828
F02A9.4	-0.222648
Y62H9A.4	-0.222522		1
alh-3	-0.221694
Y73B3A.1	-0.221652
suca-1	-0.218004
rad-50	-0.216149
mvk-1	-0.214878
lpd-7	-0.214225
emc-1	-0.212947
mon-2	-0.212855
eif-3.B	-0.212755
ech-6	-0.212122
R06F6.8	-0.210735
cyn-13	-0.210677
cyk-1	-0.210169
trxr-1	-0.209451
mccc-1	-0.208277
C30H6.7	-0.207882
spr-2	-0.207264		1
C05D11.1	-0.207078
C01G10.8	-0.206341
ard-1	-0.205564
mel-46	-0.203691
tomm-40	-0.202621
kin-4	-0.200405
atp-3	-0.199838
tag-232	-0.199252
max-2	-0.199193
T04C9.1	-0.197482
him-4	-0.196928
K07C5.4	-0.196759
F59C6.5	-0.195989
cnx-1	-0.195856	1
F55C12.5	-0.195111
btf-1	-0.194819
mfap-1	-0.193552
klp-15	-0.19346	1
F25B5.3	-0.192448
gst-1	-0.189482		1
C31H1.8	-0.189417
F36A2.7	-0.188607
let-2	-0.186314
cts-1	-0.186205
his-64	-0.185695
mthf-1	-0.184848
atp-5	-0.184007
drp-1	-0.183468
prmt-3	-0.18345
uba-2	-0.182814
gmps-1	-0.182389
cye-1	-0.18159	1
rbc-1	-0.179582
T08A11.1	-0.179359
ketn-1	-0.178908		1
cyk-3	-0.178757
ect-2	-0.177789
cyc-1	-0.17778
Y92H12BR.3	-0.177241
vha-7	-0.177203
let-502	-0.176983		1
K07H8.2	-0.17264
rps-17	-0.168847
klp-19	-0.167605
F45F2.10	-0.16589
mdh-1	-0.165712
sec-16	-0.16535
smc-4	-0.163999
isp-1	-0.163412
puf-11	-0.159173
glh-1	-0.158264
ztf-7	-0.15621
hmg-12	-0.155765
puf-3	-0.154203
C30E1.9	-0.153809
rpl-25.2	-0.153239
sur-6	-0.152947
col-184	-0.151294
pld-1	-0.150924
brp-1	-0.150247		1
npp-6	-0.149115	1
ZK370.4	-0.148718
alh-1	-0.143511	1
C53B4.4	-0.143386
thoc-2	-0.142427		1
F41C3.5	-0.140811
ccdc-47	-0.13965
lap-2	-0.138748
his-59	-0.138327
B0511.12	-0.138295		1
pxf-1	-0.137776
rpl-14	-0.136504
hsp-6	-0.1365
T08B2.7	-0.136356
rps-24	-0.136179	1
crml-1	-0.13477		1
nmy-1	-0.134757
npp-7	-0.134171
pdha-1	-0.133949
unc-87	-0.133773
egl-4	-0.132909
pqn-85	-0.130474	1
atl-1	-0.130032		1
rpl-30	-0.129591
ribo-1	-0.126708
his-62	-0.126158
C37A2.7	-0.125137
par-3	-0.123391
lat-1	-0.123184
let-363	-0.122645
rpl-34	-0.122079
hsr-9	-0.12107
pod-1	-0.116927
pcn-1	-0.116916
mtm-3	-0.115724
rpl-27	-0.105873
rps-15	-0.0993638
rps-18	-0.0983765
egg-6	-0.0975295
rpl-21	-0.0940628
rps-9	-0.0897269
hecd-1	-0.0873892
rpl-6	-0.0698416
rpl-16	-0.0697514
rla-0	-0.0685383
		75	92	167 out of 593 are DAF-16 targets

## Sheet: hdac-6(lf) up P<0.001
Gene name	log2FoldChange	DAF-16 direct target	DAF-16 indirect target
rla-0	0.0853041
rps-11	0.0894156
rps-14	0.0895082
rpl-16	0.0935102
far-2	0.0973776
ubq-1	0.0982906
eef-1A.1	0.0988354
rps-19	0.101462
rps-12	0.102238
rps-15	0.103606
rps-8	0.104304
rpl-31	0.104518
rpl-21	0.105456
rps-7	0.110501
rps-23	0.112181
H28O16.1	0.112242
rpl-34	0.116731
ahcy-1	0.117371
rpl-23	0.117647
asp-5	0.117879
rla-1	0.118229
rpl-26	0.119128
rpl-20	0.119372
tba-2	0.119634
rpl-17	0.120128
fib-1	0.122436
lea-1	0.12258	1
rpl-19	0.123874
C37A2.7	0.125797
ears-1	0.129625
rps-3	0.13077
eef-2	0.132367
F40F4.6	0.134038		1
mdh-2	0.137339
fat-1	0.139433		1
atp-2	0.13955
Y82E9BR.3	0.1416
eif-3.D	0.141662
ubq-2	0.142024
rpl-2	0.142179
rpl-13	0.14252
unc-52	0.142627
prmt-1	0.14328
nap-1	0.144058
rop-1	0.144503
rps-30	0.145804
rps-27	0.14836
rpl-5	0.149694	1
rps-0	0.150163
rpl-33	0.150393
rpl-30	0.150698
rpl-35	0.150887
glh-1	0.152221
lfi-1	0.153438		1
K07C5.4	0.153482
F01G4.6	0.153955
vha-13	0.157673
rla-2	0.159144
rpl-28	0.160199
rps-4	0.161049
rpl-6	0.162413
rack-1	0.163147
icd-1	0.163497
rpl-3	0.164253
imb-3	0.164733	1
pab-1	0.165374
M28.5	0.165402
rpl-24.1	0.165447
prg-1	0.167739
C06A8.3	0.16902
ftt-2	0.169581		1
Y17G7B.20	0.169664
rpl-7	0.169995
R08E3.1	0.171218
rpl-4	0.171991
cey-3	0.174103
eef-1B.2	0.174769
rps-5	0.175661
pab-2	0.176821		1
rpl-15	0.179249
mel-32	0.180201
vha-8	0.180411	1
vha-12	0.180652
rps-10	0.182789
vab-10	0.183112		1
eef-1G	0.184173
metr-1	0.184861
T04F3.1	0.185099		1
alh-8	0.185263
cyc-2.1	0.18695
rps-6	0.187811
F37C4.5	0.189682
C16A11.4	0.190192
K06G5.1	0.191363
rpl-36	0.191701
rpl-9	0.1919
F35E12.6	0.19214
pqn-52	0.192143	1
eef-1A.2	0.193515
eef-1B.1	0.194631
D2030.2	0.194871
sqd-1	0.195514
ndk-1	0.195602
ttr-16	0.196087
rpl-18	0.197544
rps-1	0.198062
T21H3.1	0.199549
W06H8.5	0.199759
C17F4.7	0.199855
rpl-32	0.201565
K07H8.10	0.20185
sca-1	0.202123
T03F6.3	0.202403	1
byn-1	0.203503
tyr-4	0.20407
unc-44	0.206105		1
ant-1.1	0.206628
rpl-10	0.208029
asb-2	0.208264	1
ppw-2	0.208332		1
pat-10	0.209297	1
ads-1	0.212905		1
pmt-2	0.213342	1
F13D12.6	0.21335
mua-3	0.217115
rps-26	0.219217
F19C7.1	0.21962
C16A3.6	0.221836
fat-3	0.222483		1
Y34B4A.6	0.225826
apl-1	0.226075
tag-151	0.226357
icd-2	0.227385
F28B4.3	0.227897
brp-1	0.229205		1
vha-5	0.229673
C42D4.1	0.23048
nrf-6	0.23107		1
abcf-2	0.231399
C49C3.4	0.231843
lys-8	0.232539	1
zip-2	0.232599
clp-1	0.233886
rps-22	0.237699
clec-41	0.23792		1
rps-25	0.238884
hum-5	0.240018
W02D9.7	0.241477		1
ost-1	0.243048
mig-6	0.245997
pdcd-2	0.248002
lec-10	0.24803		1
fat-2	0.249025
wago-4	0.249255
aldo-1	0.249534
rps-20	0.251809
tag-147	0.253253
D2045.2	0.25393	1
lec-9	0.253951
let-2	0.254248
pqn-44	0.255458	1
C30E1.9	0.257136
K12H4.7	0.259863
lpd-7	0.262154
Y39B6A.1	0.262918
F54E2.1	0.265789		1
iff-2	0.266324
unc-87	0.266641
pgp-8	0.268519
his-41	0.272062
hpo-34	0.272759
ech-6	0.272847
Y39G10AR.11	0.273833
R03E1.2	0.274609
unc-27	0.27465
acs-17	0.275034		1
adss-1	0.276858
col-98	0.27854	1
him-4	0.279487
col-8	0.280254
mthf-1	0.280645
col-101	0.283297
tag-18	0.284779
dct-17	0.285346
ampd-1	0.28576
M02D8.1	0.285919
fkh-7	0.287306		1
gadr-6	0.288623
rpl-25.1	0.289041
fasn-1	0.289514	1
his-61	0.292903
Y54G2A.11	0.29428
F10F2.2	0.295172		1
nas-11	0.295904
sod-1	0.296426	1
ifc-2	0.29766		1
F40F8.5	0.299007
col-129	0.299169		1
aakg-1	0.300685
F46H5.3	0.302962
csq-1	0.306158		1
del-6	0.306754
acs-22	0.309572
rpl-11.2	0.310462
ketn-1	0.310815		1
lim-9	0.31085
rps-28	0.313535
K10C2.1	0.31401		1
hlh-11	0.314991		1
atn-1	0.3151
W05H9.1	0.316774
spp-8	0.316796		1
rskn-2	0.316911	1
LLC1.2	0.319005
nkb-3	0.319388		1
unc-68	0.319414
klp-4	0.320839
T22B7.7	0.321793	1
mdl-1	0.322632	1
F54C9.3	0.322726
emb-9	0.323093		1
asg-2	0.325285
ZC247.1	0.326566	1
ncs-2	0.326919
F54D5.3	0.328397
Y69H2.14	0.332565
W05H9.3	0.333663
lact-2	0.336362
zip-9	0.337458
act-4	0.339814
fkb-2	0.340262
pkc-2	0.341676		1
col-81	0.342119
dig-1	0.342957
acs-1	0.344049
F32A7.5	0.345092
catp-3	0.345662		1
dapk-1	0.347308	1
fat-6	0.348026		1
anc-1	0.348102
C06G3.5	0.348835
C10G8.8	0.350139
sbds-1	0.351752
F21C10.7	0.353263
srap-1	0.35335
C33A11.1	0.354808
rps-2	0.357466
C53H9.2	0.357506
col-80	0.357952
Y40H7A.10	0.358101		1
C32F10.4	0.359365
Y49E10.4	0.360416
col-140	0.362225
T28F4.5	0.364083
mup-2	0.364988		1
C12D12.1	0.365128
F49E2.5	0.366789
Y57G11B.5	0.36733
T07A9.9	0.368934	1
mlt-11	0.369705
col-142	0.370437	1
mlc-2	0.37047
mpz-1	0.371595		1
C16B8.3	0.371918
acp-6	0.372736		1
C37C3.2	0.373274	1
C39E9.8	0.375168
zyx-1	0.375365	1
col-181	0.376122
C36A4.5	0.377526
far-8	0.378112
T02B11.3	0.378169
C10G8.4	0.378616
D1086.3	0.378688	1
col-103	0.379107	1
ZK1193.2	0.379197		1
F46H5.7	0.379334
F09B12.3	0.382386		1
egl-21	0.382403
gst-10	0.382444		1
skpo-3	0.383498
Y60C6A.1	0.384509
qdpr-1	0.384865
alp-1	0.38521
col-106	0.385311
C23H3.2	0.387731
col-178	0.387774
anmt-3	0.38885
pcp-3	0.389859		1
hsp-25	0.389883		1
ZK1320.2	0.390729
col-184	0.391595
pqn-22	0.392805
dsc-4	0.392989		1
daf-22	0.393166
T04B2.5	0.394294
T04F8.8	0.394767
gon-1	0.396104
col-160	0.397354	1
Y69H2.3	0.400563
C50F4.1	0.400737
acox-1	0.402279
T25F10.6	0.402397
npa-1	0.405032	1
T08H10.1	0.405435
odc-1	0.407094
cpna-2	0.407577
cpn-3	0.408884	1
far-6	0.408935
slc-17.6	0.4093
asp-3	0.411043		1
pde-4	0.411923
C18B2.5	0.412356
glc-1	0.413594		1
T12D8.9	0.41428
his-37	0.415059
ugt-23	0.417796	1
ida-1	0.418517		1
Y8A9A.2	0.419247
tub-2	0.419665
lev-11	0.420306
ugt-39	0.420581		1
mlc-1	0.422272
K11H12.4	0.426181		1
col-20	0.427006
K08D12.6	0.428651
pqn-48	0.429038	1
fbxa-107	0.433325		1
unc-13	0.434489
tnt-2	0.435145
ptr-8	0.436974		1
hpo-18	0.439964
swt-3	0.442036
C27B7.7	0.444334
ZK228.4	0.445955
F16B4.4	0.445979
act-5	0.446095	1
haf-4	0.448517
dim-1	0.449013	1
C46G7.2	0.450906
sbt-1	0.451688		1
ZK1321.4	0.45293		1
nhr-68	0.453235
set-23	0.454029
Y119D3B.21	0.454369
col-179	0.4549
far-3	0.456259	1
ikb-1	0.458178
F49E2.2	0.459938
Y44A6C.1	0.460969
noah-2	0.461089
col-122	0.462548
fbn-1	0.463806
F41G3.10	0.466168		1
col-124	0.466501		1
cpt-5	0.466756		1
deb-1	0.469005	1
mlc-3	0.469413
col-143	0.471459
tnt-3	0.472443
T23E7.2	0.473118
asp-2	0.477919		1
T16G12.4	0.478528
ugt-48	0.479415		1
fbxa-163	0.481617		1
jph-1	0.481674
prx-2	0.482657	1
anmt-2	0.482928
clec-84	0.484515		1
egl-3	0.486837		1
ttn-1	0.489816
aman-3	0.490101		1
fipr-21	0.491108	1
asns-2	0.493638
klf-1	0.49368
T19B10.2	0.494668	1
ZK930.2	0.496567		1
T21B6.3	0.497622		1
lys-7	0.498661		1
Y43F8B.1	0.501408
unc-89	0.503431	1
F35A5.1	0.50362
F14F9.6	0.503883
his-35	0.504248
ZK822.4	0.507538
swm-1	0.508306	1
clh-1	0.509116
atf-5	0.513147
mct-3	0.51353
W10G11.3	0.513832
R07E3.1	0.51475
smd-1	0.514937
C27H5.2	0.514938
C18H9.6	0.51543		1
tmd-2	0.515542
vha-6	0.515872	1
unc-22	0.516089
F53C11.1	0.518154		1
Y105C5B.3	0.520134
myo-3	0.520345	1
tni-4	0.523175		1
F56H9.2	0.525026
DH11.2	0.525229	1
ncx-2	0.526469
col-119	0.527647		1
F40A3.6	0.527961
C25D7.5	0.527991		1
R07E3.4	0.528669	1
adt-2	0.528743		1
C25E10.8	0.529706
cpz-2	0.53311		1
C34H4.1	0.533235
F30H5.4	0.533749
cpt-4	0.535282	1
clec-51	0.536721		1
ugt-41	0.539486	1
clec-1	0.539666
folt-2	0.540451
unc-15	0.540954	1
mrpl-36	0.544172
myo-2	0.544685
clec-173	0.544719		1
lec-2	0.546546	1
C26B9.5	0.54673
cyp-34A8	0.547001	1
C29F9.3	0.547661
F08G5.6	0.548018		1
cnc-8	0.54877
ZK6.11	0.550163
srw-85	0.553475
F10E7.2	0.554645
Y54G2A.45	0.559567
nlp-33	0.559841
Y55B1BL.1	0.560193	1
scl-22	0.561274		1
E04F6.15	0.564115
F43G6.8	0.564138	1
col-92	0.565309		1
sop-2	0.568513
T12A7.2	0.570267
cpna-1	0.57131
C01G10.4	0.573239
C53B7.3	0.576211
ckb-2	0.576632	1
phat-4	0.577818
nlp-27	0.578657
C01G10.5	0.580224
ugt-43	0.583797		1
pho-4	0.58414		1
C14C6.2	0.586403
T25G12.6	0.58649		1
F55G11.4	0.589617		1
myo-5	0.59013
Y45F10B.13	0.59058
unc-54	0.590884
flp-1	0.591117		1
spp-1	0.592952	1
col-93	0.594061
ugt-63	0.597102
F47B8.2	0.597853		1
F59C6.8	0.599478
F01D5.1	0.601441	1
fip-6	0.606499	1
F45D3.3	0.608162	1
col-167	0.613085
lips-15	0.613572		1
F32B5.6	0.619883
Y37E3.20	0.619906
C04G6.6	0.621507
T22B11.4	0.623966
elt-2	0.624735
F09C6.1	0.625226
C50F4.6	0.625334	1
W09C3.7	0.627077
pqm-1	0.629881
gst-43	0.630241
E03H4.8	0.631857	1
ugt-44	0.632119		1
ugt-12	0.636818	1
tnt-4	0.639418
cnc-10	0.641912	1
dmd-9	0.643145
sams-1	0.644505	1
T10G3.1	0.645931		1
B0334.12	0.647317
F15A4.6	0.647908
F35B12.3	0.648715		1
T14B1.1	0.648887
pitr-4	0.651379
col-146	0.651776		1
C45G9.6	0.656146
abf-6	0.656553		1
F35E12.5	0.657019		1
T27D12.1	0.658152
msra-1	0.659069	1
clec-3	0.663744		1
col-161	0.663802
tni-3	0.664243
F10A3.1	0.665901
C18B2.3	0.668046		1
Y55F3AM.11	0.668471
scl-24	0.672951		1
C17H12.8	0.673414		1
F32A5.4	0.675462
clec-52	0.676128		1
zig-4	0.677143
T28D6.3	0.677343		1
nep-4	0.678771
K08D8.3	0.680484		1
C15A11.7	0.681412
Y73F4A.2	0.68146		1
clec-10	0.686366		1
F35D11.4	0.687979
Y105C5B.15	0.688893
F44E5.16	0.688908
scl-3	0.692988
lron-5	0.693529
cdh-10	0.695957
acdh-1	0.697924
F42C5.12	0.702526
T02E1.9	0.705728
K10H10.11	0.70583
C50F7.5	0.710259
C29F9.4	0.713215
col-19	0.717635
oig-3	0.720521
F56C9.12	0.722296
asp-13	0.728342
B0511.11	0.72993
myo-1	0.734713
C53C9.2	0.739125
pqn-75	0.744043
dod-3	0.7443	1
F31F7.1	0.746052
col-43	0.746921
Y52E8A.4	0.74734		1
fat-7	0.747449
phat-3	0.75142
cdh-7	0.753162
C45B2.1	0.763356
ifc-1	0.767661
F48C1.9	0.767752
R08F11.7	0.770204
D2063.1	0.77022
pgp-14	0.771505
dao-2	0.79407
scl-5	0.799749
cpn-4	0.819539
Y75B8A.3	0.824592
E_BE45912.2	0.824778
ttr-26	0.82812		1
T05E12.3	0.829741		1
C16C8.20	0.837275
C49G7.3	0.851208
ndx-1	0.871682
T27A3.9	0.880976
T13F3.6	0.885255		1
F10C2.3	0.885984
ZK265.11	0.887727
C14C6.5	0.908277
gst-24	0.910879
F52D4.1	0.920208
pqn-31	0.925412
dgat-2	0.938564
F44E2.4	0.956232
asp-14	0.984032
clec-47	1.0096		1
C08F11.7	1.08934
col-176	1.12162		1
fbxa-192	1.17582
T05E12.6	1.19545
pmp-5	1.30321	1
dod-24	1.33856		1
ZK596.1	1.57313
mig-14	1.86489		1
arrd-13	1.98196
		64	105	169 out of 576 are DAF-16 targets

## Sheet: hdac-6(lf) dn P<0.001
Gene name	log2FoldChange	DAF-16 direct target	DAF-16 indirect target
T13F2.2	-2.90446
R09F10.3	-2.02137
F13B9.1	-1.5141
Y53F4B.45	-1.4434
Y47H10A.5	-1.32552		1
hsp-16.2	-1.2913	1
his-18	-1.27093
T12D8.5	-1.24536	1
Y37A1B.17	-1.23942
hsp-16.41	-1.18285
E01G4.5	-1.16344
lipl-5	-1.13338
tcl-2	-1.09685
linc-21	-1.03138
acs-2	-1.00109		1
fis-2	-0.982905
Y106G6D.2	-0.950142
his-40	-0.933135
F14F7.5	-0.924688
his-5	-0.913082
sepa-1	-0.912892
F44E7.5	-0.895759
his-38	-0.88333
T10D4.6	-0.873923
cht-1	-0.871363
vet-6	-0.869851
lys-3	-0.868802
hsp-70	-0.86765	1
F14B6.3	-0.838574
sdz-30	-0.833718
F15B10.3	-0.831678
cpr-5	-0.823241		1
tbc-1	-0.817041
tsp-1	-0.799479
fbxc-51	-0.790072		1
his-1	-0.788798
skr-10	-0.785192
btb-6	-0.785005
sdz-28	-0.779563
lin-15B	-0.773906
Y73C8C.3	-0.771592
C35E7.5	-0.7712
Y57G11C.51	-0.759025
F28D1.2	-0.755795
epg-2	-0.747496
EEED8.12	-0.746734
B0303.11	-0.744466
epg-5	-0.740627
Y106G6D.1	-0.735015		1
K12D12.8	-0.725343
ttr-50	-0.724852		1
vet-1	-0.720674
his-7	-0.718058
ZC239.20	-0.714671
ham-1	-0.710424
clec-266	-0.709528
F20D1.1	-0.705172
arrd-1	-0.700519
cec-8	-0.699225
skr-9	-0.698714		1
C35E7.3	-0.695851
T10B10.3	-0.693518
skr-13	-0.691912		1
cav-1	-0.689185
his-6	-0.684862
fbxa-120	-0.684415
T15H9.6	-0.674162
vit-4	-0.673594		1
F43G6.5	-0.672597
R11A5.3	-0.662953	1
skr-8	-0.662146		1
C08F1.10	-0.65893
linc-41	-0.658054
Y46G5A.7	-0.656587
eat-17	-0.647239
jmjd-3.2	-0.646223
fln-2	-0.642773
skr-7	-0.640439		1
F17E9.2	-0.639386		1
linc-17	-0.637769
ifd-2	-0.63529		1
F38C2.7	-0.630739
skr-14	-0.626952
C56C10.11	-0.622204
sax-2	-0.621683
clec-196	-0.617798
K08A2.1	-0.610016
K08D9.9	-0.606382
his-17	-0.603909
dsl-2	-0.603691
linc-8	-0.600508
C08F1.6	-0.599841
C30G12.2	-0.593328	1
his-8	-0.592133
vet-2	-0.588259
Y7A9A.79	-0.58671
C28G1.4	-0.586395		1
H37A05.4	-0.583509
aptf-4	-0.581332
F46A8.13	-0.577026
oac-14	-0.575639	1
pup-3	-0.566746
cdh-3	-0.562218
ZC504.3	-0.555418
B0281.5	-0.54791
asp-17	-0.547418
F42A9.6	-0.543383		1
R07E5.1	-0.540392
gst-38	-0.540247		1
F31F6.2	-0.536128
C27C12.3	-0.532979
C49F5.3	-0.5123
swah-1	-0.509973
aagr-1	-0.509496
gei-12	-0.507853
T07C12.12	-0.504377
his-3	-0.499487	1
col-159	-0.499487	1
suca-1	-0.49666
T24B8.5	-0.496564		1
inx-3	-0.494462
H29C22.1	-0.493558
sdc-1	-0.492099
R09F10.8	-0.490984
skr-15	-0.480394
Y94H6A.10	-0.474656	1
frm-5.2	-0.472064
zip-10	-0.469586
C17H11.2	-0.465877
his-2	-0.462741
sex-1	-0.461681
F30B5.4	-0.460594
C30G12.6	-0.457081
T05H10.4	-0.456438
his-4	-0.454454
C31C9.2	-0.453856
K07C11.7	-0.453637
C36C9.1	-0.450445
ZK154.5	-0.444975
M02D8.3	-0.444876	1
hsp-43	-0.444696	1
sur-2	-0.442764
col-95	-0.433595		1
rbc-1	-0.432931
ttr-42	-0.423892
C31E10.5	-0.42081
C41G11.1	-0.41012
T07F10.1	-0.409925
asp-10	-0.408555
lin-15A	-0.406647
vit-3	-0.405239		1
T09B4.2	-0.396564	1
ZK1320.7	-0.396203
R07G3.7	-0.393015
mtcu-2	-0.386793
C01G6.3	-0.384554		1
F02H6.2	-0.384328
T05E11.9	-0.383686
F47B7.2	-0.38314
F28C6.4	-0.38267
rgs-7	-0.380511
ZK177.1	-0.379835
R12C12.5	-0.379821	1
ifa-4	-0.376574
C52B9.8	-0.373868
21ur-13952	-0.369317
F16B12.6	-0.368606
tbck-1	-0.365588
C09E7.7	-0.365161
clec-50	-0.358846		1
R04D3.2	-0.357839		1
C49F5.6	-0.353197
R193.2	-0.34549		1
die-1	-0.342155
D1005.1	-0.338774
sys-1	-0.338102	1
hda-6	-0.334751
spat-3	-0.33398
Y4C6A.3	-0.333731
chd-3	-0.33072
dgtr-1	-0.330667
F10C2.5	-0.330208
Y39E4B.5	-0.329639
sup-26	-0.327992
pak-2	-0.326842
aly-1	-0.32627
ptp-2	-0.32598
dpf-7	-0.324812
trap-2	-0.32196
thk-1	-0.317757
ooc-5	-0.316238
F25H8.1	-0.314088
cids-2	-0.313866		1
T10E9.2	-0.313312
Y52B11A.3	-0.3122
F21D5.5	-0.311087
vps-53	-0.310674
K04C1.5	-0.31031
tag-256	-0.309941
tftc-3	-0.305637
dpl-1	-0.305466
C23G10.7	-0.304513
C07D8.6	-0.304001	1
trpp-9	-0.303759
mcm-5	-0.303532	1
scp-1	-0.303291
puf-8	-0.303099
chtl-1	-0.302818
D1037.1	-0.30087	1
nrde-3	-0.298828
frm-7	-0.296784
set-5	-0.296512
meg-1	-0.296259
mut-16	-0.295045	1
drsh-1	-0.293182
mys-4	-0.291324
B0205.9	-0.289297	1
cdh-4	-0.285998
rnr-2	-0.283228		1
mys-1	-0.282165
bet-2	-0.282017
Y105E8A.21	-0.281392
mdt-26	-0.280984
eri-7	-0.279778
C15C8.4	-0.278676
B0205.1	-0.278388
cdc-7	-0.276076
wdr-5.3	-0.274467
ZC308.4	-0.274069
uri-1	-0.273618
cyn-4	-0.273042
zen-4	-0.270846
xnp-1	-0.269349
R05H5.3	-0.268608
C44B9.3	-0.268589
met-1	-0.268284
flh-1	-0.267732
F08F8.4	-0.267449
gon-4	-0.26744
D1046.2	-0.266271
wdr-20	-0.26407
F59E12.11	-0.263694
F14D7.2	-0.263439		1
R04D3.3	-0.263439
C50F2.2	-0.263055
T26A8.4	-0.262409
ZK524.4	-0.261777
mix-1	-0.261557
T26A8.1	-0.261465
pafo-1	-0.26108
F19F10.9	-0.260897
duo-3	-0.26078	1
rad-26	-0.259249
egg-3	-0.257599		1
aptf-3	-0.257168
nkcc-1	-0.256393
hex-4	-0.255858		1
K08F9.4	-0.255201
dic-1	-0.253859
knl-1	-0.253835
hmg-4	-0.253587
T26A5.2	-0.253055
exo-1	-0.252576
jhdm-1	-0.251807
rfc-1	-0.251347	1
mcm-7	-0.250205
mcd-1	-0.249891
ZK1098.2	-0.249798	1
C34B7.2	-0.249266
pcn-1	-0.248581
Y53F4B.21	-0.248547
ncbp-1	-0.247747	1
T05F1.2	-0.245494
Y53H1B.2	-0.245187
T08A11.1	-0.244887
F59E12.9	-0.243508
F49C12.9	-0.243398
mrp-4	-0.243001
clu-1	-0.242768
B0416.5	-0.238518
cyy-1	-0.238246
rcor-1	-0.236922
F56D1.1	-0.23677
apd-3	-0.236393
C47G2.4	-0.236239
mom-5	-0.235097
B0393.3	-0.233874
ZK829.9	-0.233781
C06A5.1	-0.23327	1
T16G12.6	-0.232635
C06B3.6	-0.231841
atm-1	-0.231694
lin-35	-0.231655	1
C41D11.3	-0.231048
snx-13	-0.230266
spr-4	-0.23017
gst-1	-0.229585		1
C53A5.6	-0.229532
Y105E8A.3	-0.228877	1
xpo-3	-0.226912	1
smc-3	-0.226874
stip-1	-0.225153	1
F55D12.5	-0.225109	1
C05D11.8	-0.22498
rsa-1	-0.224528
pfs-2	-0.222472
uggt-1	-0.221373
pfn-1	-0.220612
athp-1	-0.218904
rad-50	-0.218635
tag-232	-0.218171
mrck-1	-0.217025
isw-1	-0.216003	1
ZC376.6	-0.215581
F10C2.4	-0.214554
hsr-9	-0.213753
ttr-2	-0.213719
chs-1	-0.213538
pqn-70	-0.213431	1
D1044.6	-0.212468
rrf-3	-0.211603
F53H4.2	-0.210692		1
ptc-1	-0.210477
ulp-1	-0.210329	1
rsd-6	-0.209786	1
T21C9.13	-0.209785
spd-2	-0.20978
swsn-7	-0.209234
capg-2	-0.209136
vit-1	-0.207596		1
F11E6.7	-0.206718
sur-6	-0.204556
eea-1	-0.204025
T24B8.7	-0.203414
mom-2	-0.203359
nra-4	-0.203005
rig-4	-0.202383
lin-45	-0.202361
gld-4	-0.201869
hcp-2	-0.201839
swsn-9	-0.201466
vit-5	-0.201158		1
F45F2.10	-0.201075
C31H1.8	-0.200455
H05L14.2	-0.198083
mig-22	-0.197286
ZK632.2	-0.197069
lag-1	-0.196284
calu-1	-0.196193		1
sqv-1	-0.196008		1
cpg-1	-0.195764
tdc-1	-0.195203
M03C11.8	-0.195114
top-1	-0.193032
cye-1	-0.192655	1
dot-1.1	-0.191731
rgr-1	-0.191527
mex-6	-0.191095
lin-23	-0.191034		1
cdk-12	-0.190917
szy-4	-0.189676
C01G8.1	-0.189034
npp-7	-0.188965
K02C4.3	-0.188386
clec-87	-0.187874
pqn-65	-0.187438
emb-5	-0.185863	1
sumv-2	-0.185642
smc-6	-0.185578
gld-3	-0.184293
K07C5.6	-0.181865
R11A8.7	-0.181784
lin-13	-0.181665
R06F6.8	-0.181645
pbrm-1	-0.181289		1
sup-17	-0.180259
mon-2	-0.180132
mex-1	-0.180092
let-765	-0.179944
C23G10.8	-0.179633
mex-5	-0.1796		1
ogt-1	-0.178771
F59A6.5	-0.177286	1
wnk-1	-0.176712
dagl-2	-0.176574
rbg-3	-0.175737
T13F2.6	-0.175417
trcs-2	-0.175379
rme-8	-0.175033	1
pap-1	-0.174591
C14C10.5	-0.17411
tol-1	-0.173728		1
usp-5	-0.173678
daf-18	-0.173453
sec-61	-0.172831
unc-40	-0.172584
rnr-1	-0.172426
wapl-1	-0.172421
capg-1	-0.172287
edc-3	-0.171787	1
cec-5	-0.170876
kle-2	-0.170785
vab-1	-0.169756
tam-1	-0.169647
cpg-3	-0.169128		1
him-1	-0.168988	1
vrk-1	-0.168782
swsn-4	-0.168362
ccr-4	-0.167639
aman-2	-0.167431	1
pqe-1	-0.167225
F39C12.1	-0.166765
F14B4.2	-0.166668
hcf-1	-0.166558		1
rsd-2	-0.16645
hsp-60	-0.166261
rpc-1	-0.166127
nhl-2	-0.166036
ddb-1	-0.165807
top-2	-0.165519
idh-1	-0.16486
imp-1	-0.163475
smc-4	-0.163406
nasp-2	-0.163102		1
athp-2	-0.162982
app-1	-0.162249	1
B0495.7	-0.160986
arid-1	-0.160938
car-1	-0.160683
ced-5	-0.160165
mcm-3	-0.159244
cht-3	-0.159133
C53B4.4	-0.158964
pigv-1	-0.156986
sec-16	-0.155018
sqv-5	-0.153437		1
pqn-85	-0.153223	1
D1081.7	-0.152177
cid-1	-0.150447	1
ribo-1	-0.148939
mat-1	-0.147509	1
hda-1	-0.14721
T19A5.1	-0.147136
F14E5.2	-0.14713
rod-1	-0.146854
cash-1	-0.144717
glp-1	-0.144439
T21B10.3	-0.142719
cbd-1	-0.142698
crml-1	-0.14217		1
rtfo-1	-0.141332
F41H10.3	-0.140911
dcaf-1	-0.139786
F56C9.10	-0.138667
let-418	-0.136155
C27F2.8	-0.134789
daf-15	-0.132694	1
Y47D3A.29	-0.132108
patr-1	-0.132075
ZK863.4	-0.132066
F54B3.1	-0.129987
xpo-1	-0.129697
mcm-2	-0.129278	1
npp-12	-0.12868
spd-5	-0.127548		1
pos-1	-0.127198
his-67	-0.12694
asp-1	-0.126256		1
let-363	-0.126174
zyg-11	-0.125995
egg-6	-0.125025
mcm-6	-0.124276	1
klp-19	-0.118441
sax-7	-0.118255
F36A2.13	-0.117717
mtm-3	-0.115614
aka-1	-0.11555	1
dnj-5	-0.114108
puf-5	-0.112198
hsp-6	-0.106841
oma-2	-0.102769
srgp-1	-0.101972
let-711	-0.0991385
his-64	-0.0971708
prp-8	-0.0896963
vit-2	-0.0772813		1
vit-6	-0.0679056
		48	46	94 out of 487 are DAF-16 targets

## Sheet: ptl-1(lf) dn P<0.001
Gene name	log2FoldChange	DAF-16 direct target	DAF-16 indirect target
col-129	-2.78977		1
col-139	-2.67788	1
col-81	-2.45845
bli-6	-2.00126
col-38	-1.98223
col-147	-1.94322
R09E10.6	-1.92417
E01G4.6	-1.85457
col-159	-1.84822	1
clec-47	-1.78493		1
col-39	-1.77827
rol-1	-1.74887
gipc-2	-1.69723
gipc-1	-1.65083
col-138	-1.63869
F49C12.15	-1.6111
col-125	-1.60009		1
col-77	-1.5744
col-73	-1.57419
nhr-131	-1.56201
asp-12	-1.54223
C10G11.8	-1.52575
col-133	-1.50085
Y53F4B.45	-1.48492
col-180	-1.47163
F27C1.1	-1.45545
bli-1	-1.44205		1
C15C6.2	-1.42679
K06A5.2	-1.40513
Y47D7A.15	-1.39272
col-71	-1.35956
ssq-2	-1.35913
col-14	-1.34589
col-49	-1.34542
col-175	-1.3443
alg-4	-1.34142
msp-31	-1.32123
T05E12.6	-1.31636
bli-2	-1.30881
Y51H7C.13	-1.30809
R09F10.3	-1.29909
col-97	-1.29733
col-149	-1.28249	1
col-145	-1.28175
col-92	-1.27562		1
msp-78	-1.27163
sss-1	-1.25746
msp-55	-1.24249
Y69E1A.1	-1.23102
ram-2	-1.22778
dpy-5	-1.21694
grl-16	-1.21631
Y38C1AA.7	-1.21504
C33F10.1	-1.21091
linc-21	-1.21015
C30G12.2	-1.20975	1
col-63	-1.20121
haf-6	-1.195	1
F17E9.5	-1.19211
msp-56	-1.1758		1
col-142	-1.17318	1
col-88	-1.17119
D1086.17	-1.17098
msp-45	-1.16759
col-176	-1.15874		1
Y38E10A.17	-1.13922
F33D4.6	-1.13323
T27A3.4	-1.12591
msp-76	-1.12305
ptl-1	-1.10969		1
Y37A1B.17	-1.10421
R10E9.2	-1.0996
C04G2.8	-1.09926
dpy-4	-1.09827
C04F12.7	-1.09788
col-124	-1.09476		1
msp-49	-1.09138
Y69E1A.2	-1.09004		1
msp-81	-1.08902
ZK484.5	-1.08863
msp-50	-1.08795
W03D8.9	-1.08741
col-161	-1.08196
ZK938.1	-1.07634
Y47G6A.15	-1.07485
pept-1	-1.06747
dpy-13	-1.06501
msp-40	-1.06455
Y57G11C.51	-1.06294
col-93	-1.05926
col-104	-1.05479
col-179	-1.05309
ssq-4	-1.04797
smz-1	-1.0418
msp-152	-1.03782
F36A2.10	-1.03557
alg-3	-1.03476
F08B4.8	-1.0328
col-109	-1.02033
C04G2.9	-1.01619
E03H12.5	-1.01265
ifb-2	-1.00687	1
C39H7.1	-1.00606
T10E9.4	-1.00271
T23B3.5	-1.0026
C39B5.5	-1.0014
F21H7.5	-1.0003
col-146	-0.999075		1
F07A5.2	-0.997425
col-130	-0.993148
F32H2.7	-0.990524
F14F7.5	-0.990178
T08B6.4	-0.987956
col-166	-0.982222
dct-17	-0.97992
B0205.10	-0.978428
msp-57	-0.977943
E01G4.5	-0.962039
Y47D7A.13	-0.959415
C14C10.1	-0.955483
msp-59	-0.951581		1
msd-4	-0.947332
ZK858.2	-0.946035
pmp-5	-0.945876	1
ZK945.7	-0.944224
ZK180.5	-0.935615
Y57G11A.2	-0.93298
col-19	-0.932068
col-12	-0.916015
T16A9.5	-0.910955
msp-142	-0.901924
clec-73	-0.9017
lys-4	-0.896248
msp-3	-0.893777
gsp-3	-0.893034
F53B6.4	-0.892897
C34F11.5	-0.892261
col-162	-0.885504
col-118	-0.880046
col-107	-0.874754
F41F3.3	-0.872776
clec-3	-0.861085		1
ttr-14	-0.860326
col-144	-0.839655
ZK1010.5	-0.838255
T23G11.1	-0.831397
ZK6.11	-0.830961
smz-2	-0.827687
col-48	-0.827555
M28.9	-0.827331
K08C9.2	-0.824551
fln-2	-0.821273
T08B2.12	-0.817529
T05E11.9	-0.811122
F54D11.3	-0.809162
msp-51	-0.809083		1
F26B1.8	-0.802155
F13B9.1	-0.796583
C45B2.2	-0.791177
ugt-63	-0.788258
tcl-2	-0.786397
linc-17	-0.783877
Y59E9AL.6	-0.780118
col-91	-0.77763
msra-1	-0.776152	1
F13A7.1	-0.774917
Y57G7A.6	-0.773555		1
C27D8.2	-0.771673
K08D12.6	-0.768801
Y38H8A.3	-0.765274
ZK265.3	-0.764742	1
nspd-2	-0.762281
col-60	-0.760015
fog-3	-0.758017
col-65	-0.755154		1
acdh-8	-0.751777		1
col-167	-0.75139
F58E6.5	-0.743511
K05F1.9	-0.742831
kel-10	-0.742253
ncx-1	-0.741436
F58D2.2	-0.739939
F55H2.7	-0.738495
Y43F8A.2	-0.73414
F23C8.7	-0.732384
msp-33	-0.732161
clec-4	-0.73195		1
catp-4	-0.731701		1
spe-11	-0.726746
R10F2.6	-0.722994
nspd-1	-0.718976		1
spe-15	-0.715827
rmd-3	-0.714172
col-10	-0.714039
ifc-2	-0.712298		1
T27E7.1	-0.711844
Y106G6G.4	-0.711413
sss-2	-0.711091
C17H12.12	-0.707496
clec-123	-0.705611
acs-18	-0.705363
T19D12.1	-0.704997
T19D12.4	-0.699007
snf-5	-0.697447
msp-64	-0.696753
F59B1.10	-0.696332
T28H11.7	-0.694989
C06A8.6	-0.694894
ssp-16	-0.693646
acs-2	-0.691322		1
acdh-1	-0.690505
sqt-1	-0.690455
C05B5.2	-0.689582
clec-265	-0.68759		1
ZK84.1	-0.682593
col-169	-0.676893	1
W01B6.2	-0.674225
F41H10.1	-0.672243
F44E7.5	-0.671287
F47D12.7	-0.665351
cyc-2.2	-0.664738
B0218.7	-0.664542
ZK180.6	-0.664345
W03F11.4	-0.662738
twk-25	-0.662537
nspd-10	-0.660629
acs-6	-0.660473
gsp-4	-0.659308
C50F4.1	-0.659261
tyr-2	-0.65903		1
col-160	-0.658176	1
haf-9	-0.658167	1
M70.3	-0.655498
H02F09.3	-0.654161		1
F01D5.5	-0.653845
R10E4.7	-0.647982
msp-36	-0.641485
zhit-2	-0.637956
ifd-2	-0.634607		1
Y113G7C.1	-0.63432
dod-19	-0.633019		1
ugt-13	-0.632262		1
ubxn-5	-0.631957
C24D10.2	-0.629811
C45B2.1	-0.625903
C30G7.3	-0.623945
Y37E11B.10	-0.620741
linc-8	-0.620246
K08D8.3	-0.61423		1
C33F10.12	-0.611783
C38C3.3	-0.609523
ssp-34	-0.608455
Y47H10A.5	-0.606059		1
ZK354.3	-0.600033
pcp-3	-0.598326		1
K01H12.4	-0.597406
K02E2.6	-0.593368
col-156	-0.590639
act-5	-0.589204	1
C49A9.9	-0.586441
Y54G2A.45	-0.585154
F53F1.4	-0.584099	1
C05C12.5	-0.584001
F30B5.4	-0.582783
ZC434.9	-0.582249
C17F3.1	-0.577391
ZK1307.4	-0.575803
C34D4.3	-0.575075
linc-41	-0.567073
mlp-1	-0.565938
F26A3.5	-0.565508
Y47G6A.19	-0.564875
K04C2.8	-0.559431
oac-14	-0.55928	1
F18E3.13	-0.558269
C09B9.2	-0.555559
col-20	-0.554883
F55G11.2	-0.552299		1
cnp-2	-0.546339
acl-7	-0.542711	1
col-80	-0.542592
scl-22	-0.54153		1
cpg-9	-0.540263
ZK1225.4	-0.538835
fbxa-163	-0.538398		1
F11G11.4	-0.533476
F09C12.8	-0.53239
C15H7.3	-0.52719
pcp-4	-0.520426		1
cpr-1	-0.517282
F19B2.5	-0.515415
Y37A1B.5	-0.513898
K11H12.4	-0.513395		1
Y22D7AL.9	-0.512782
fis-2	-0.507194
R04F11.5	-0.506949
F40H6.1	-0.502156
C30F12.2	-0.501801
wht-8	-0.499334
mlc-1	-0.499219
K10C2.1	-0.498287		1
M01G12.9	-0.497649	1
ugt-64	-0.493564		1
F22D6.9	-0.488017
F35E12.6	-0.486304
hum-8	-0.479152
K06A9.1	-0.47741
zip-10	-0.474401
pnc-1	-0.472055
C14F11.4	-0.472039
F47B3.7	-0.470967
F35D11.4	-0.469129
unc-52	-0.462633
F42A9.7	-0.462104
mct-3	-0.460853
pmp-1	-0.459773	1
prde-1	-0.45687
Y17G7B.8	-0.456857	1
pmt-2	-0.456391	1
asp-2	-0.455756		1
ZK512.2	-0.452903
mxl-3	-0.451048
C49C8.5	-0.450005
math-41	-0.443768		1
ifo-1	-0.441769
asp-14	-0.439378
ZK1055.7	-0.437881
T26G10.1	-0.436464
T03G6.3	-0.431691
C41G11.1	-0.428585
fipr-21	-0.427078	1
hpo-6	-0.426109
pgp-9	-0.426082
alp-1	-0.424065
F08G2.5	-0.412174	1
skr-3	-0.411361		1
T19B4.3	-0.409586
rabs-5	-0.408043
trxr-2	-0.405298
F32A5.3	-0.404785		1
ZK1055.6	-0.404348
tba-7	-0.402503
ifa-4	-0.402282
col-103	-0.401	1
Y67D2.5	-0.400628
ttr-12	-0.399152
fard-1	-0.394246
mrpl-41	-0.392172
C53H9.2	-0.391998
lec-11	-0.391759
skpo-3	-0.388237
dpyd-1	-0.385368		1
ugt-48	-0.384248		1
Y69H2.14	-0.382128
col-8	-0.38044
soc-2	-0.378519
puf-12	-0.377438
K08A2.1	-0.374903
set-27	-0.372468
T07A9.9	-0.371319	1
myo-3	-0.370332	1
C45G9.4	-0.369153
21ur-13952	-0.368329
let-805	-0.366729
ampd-1	-0.360606
C30G12.6	-0.359497
let-716	-0.35718
F11A10.7	-0.357092
mup-2	-0.355565		1
W02D7.6	-0.354247
F08F8.7	-0.35222
F07E5.5	-0.348556
Y54E5A.5	-0.348454
Y54E10BR.4	-0.344116
C16A3.6	-0.343416
R193.2	-0.343343		1
nol-1	-0.342666	1
C47E12.7	-0.338231
asp-13	-0.33774
dim-1	-0.332066	1
C18B2.5	-0.331531
lpd-7	-0.328898
C24H12.4	-0.32806
col-140	-0.327863
F52C9.3	-0.327216
col-98	-0.326372	1
rbd-1	-0.324367	1
mlc-3	-0.321571
mrpl-10	-0.315719
lys-2	-0.315519		1
H20J04.4	-0.311834
W07E6.2	-0.310241
aak-1	-0.307497
C37H5.5	-0.306538
acs-5	-0.305689	1
tut-1	-0.305077
cdc-48.3	-0.303802
F28C6.4	-0.301993
C35B1.4	-0.301673
T06E6.1	-0.301067
dohh-1	-0.300927
R09H10.5	-0.299703
Y94H6A.5	-0.297394
T21H3.1	-0.296889
myo-1	-0.296826
mig-6	-0.296301
F09F7.7	-0.295125
rpl-14	-0.294802
pat-12	-0.29431
Y61A9LA.10	-0.293904	1
stim-1	-0.290867
rrbs-1	-0.29086
ZK632.2	-0.289331
F53F4.11	-0.28919
C36E8.1	-0.28679
pro-3	-0.285196
ngp-1	-0.284693
Y39B6A.33	-0.283637
K12H4.3	-0.282212
mrpl-28	-0.28179
C01F1.1	-0.281574
Y59E9AL.36	-0.2808
nap-1	-0.280416
tbg-1	-0.280016
lys-1	-0.278393		1
sbds-1	-0.27319
vab-10	-0.271619		1
iff-2	-0.269237
Y59C2A.3	-0.268871
B0205.9	-0.266482	1
pme-5	-0.264573
hpo-10	-0.264014
epi-1	-0.263435
uso-1	-0.2625
tag-151	-0.262398
K07C5.4	-0.261567
R02D3.3	-0.261026
dic-1	-0.256664
unc-87	-0.252689
lbp-6	-0.252466	1
mrps-30	-0.252183
rps-24	-0.25073	1
byn-1	-0.248408
T04F3.1	-0.247442		1
mrpl-38	-0.247213
syp-1	-0.247157
F54D1.6	-0.246509
F55F8.2	-0.244529
rpl-11.1	-0.243672
T01D3.6	-0.243582
nmy-1	-0.243578
qns-1	-0.243065
clec-63	-0.242626
jhdm-1	-0.242026
lev-11	-0.241723
W09C5.1	-0.239864
Y75B8A.7	-0.235078
dnj-22	-0.233969	1
itx-1	-0.233715
pes-9	-0.233454		1
abcf-3	-0.232616
R06F6.8	-0.232606
H06I04.3	-0.231888
cyn-13	-0.230972
rpl-35	-0.230634
ZK792.5	-0.230493
glh-4	-0.229999
vha-5	-0.229629
T20D3.2	-0.228679
Y105E8A.24	-0.228378
K12H4.7	-0.227682
mthf-1	-0.227664
C05D11.1	-0.224437
crn-3	-0.22363
rps-9	-0.222727
hpo-24	-0.222554
K05C4.5	-0.222298
ntl-11	-0.222153
F23B12.7	-0.221852
rps-17	-0.221621
ost-1	-0.220334
C37A2.7	-0.2198
rpl-38	-0.219519
rpl-27	-0.21708
nath-10	-0.216713
ifb-1	-0.216012
Y48B6A.1	-0.215819
mel-46	-0.215622
rad-50	-0.215476
F53H1.1	-0.215435
gmps-1	-0.214823
fcp-1	-0.214299
eif-1.A	-0.212321
qars-1	-0.212233
eef-1B.2	-0.21185
rpl-6	-0.211153
F45F2.10	-0.210675
mua-3	-0.208503
cyl-1	-0.207927
prp-3	-0.207341
mrps-5	-0.206743
clu-1	-0.2063
catp-3	-0.205504		1
ubh-4	-0.204777
ucr-2.3	-0.204094
mtm-6	-0.202522
sumv-2	-0.201007
rps-27	-0.20037
rps-14	-0.200036
col-119	-0.199727		1
rpl-33	-0.199403
rpl-43	-0.199382
rpoa-1	-0.19919
unc-54	-0.198596
mccc-1	-0.19506
rnp-8	-0.194851
rps-7	-0.194591
rpl-25.2	-0.193886
F55F10.1	-0.192848
thoc-2	-0.191254		1
eftu-2	-0.190761
rpl-5	-0.190728	1
tbcd-1	-0.189668
dpt-1	-0.189428
C14C10.4	-0.187764
dnc-1	-0.187656	1
rps-18	-0.187617
Y48G8AL.5	-0.187532
B0001.2	-0.186715		1
rps-19	-0.185951
taf-1	-0.185912		1
rpl-20	-0.185544
rpl-23	-0.185249
nrde-2	-0.184478
ppfr-1	-0.184432	1
agef-1	-0.183753
rpl-34	-0.183723
rla-2	-0.1826
npp-13	-0.182217
rpl-10	-0.181863
C50F2.3	-0.181737	1
atp-5	-0.181202
rpl-16	-0.181048
F25D7.4	-0.180438
lars-1	-0.180329
csq-1	-0.180159		1
rps-16	-0.17873	1
hpo-29	-0.178307
rpl-32	-0.17765
mfap-1	-0.177394
mre-11	-0.177179
smc-5	-0.176543
btf-1	-0.176455
trxr-1	-0.176131
ddx-23	-0.176031
gpcp-2	-0.175181
fln-1	-0.175042
let-504	-0.17486
mvk-1	-0.17478
mon-2	-0.174406
tct-1	-0.174076
rpc-2	-0.172613
F19F10.9	-0.172224
F02A9.4	-0.170508
rpl-26	-0.16982
ubq-2	-0.169123
npp-21	-0.168682	1
hum-2	-0.167755
edc-3	-0.167377	1
ikke-1	-0.167021
rps-11	-0.166638
rpl-22	-0.166356
hecd-1	-0.164282
rpl-19	-0.16392
rpl-17	-0.163215
rpl-15	-0.163052
rpl-4	-0.162904
glh-1	-0.161972
rpl-3	-0.159929
ztf-7	-0.158656
R11A8.7	-0.158596
rps-13	-0.158564
smc-3	-0.157836
rpl-11.2	-0.156749
ola-1	-0.156694
tts-1	-0.155775
ril-2	-0.155408
C14C10.5	-0.154572
ccdc-47	-0.154276
K01G5.5	-0.1524
ama-1	-0.152367
rps-23	-0.151838
Y37E3.8	-0.151348
gcn-1	-0.150611
rpl-7	-0.149974
rack-1	-0.149589
klp-12	-0.149509
rps-3	-0.149252
smc-4	-0.147457
ahcy-1	-0.145387
rps-2	-0.145313
ddb-1	-0.144275
pyr-1	-0.143865
F40F4.6	-0.143698
rps-26	-0.142325
hcp-2	-0.141915
csr-1	-0.14063
rla-1	-0.140485
rps-15	-0.139827
rla-0	-0.139482
rpl-31	-0.139183
rpl-13	-0.137606
rpl-21	-0.136867
asp-1	-0.136808
npp-6	-0.131332
rpl-24.1	-0.131
metr-1	-0.130542
rpl-28	-0.12912
gdh-1	-0.128645
ears-1	-0.127745
npp-14	-0.127451
rpl-9	-0.125081
ubl-1	-0.123718
C35A5.8	-0.121193
prg-1	-0.120567
emb-5	-0.11942
rps-1	-0.119213
rps-10	-0.118362
rps-30	-0.11723
rpl-18	-0.113317
ogdh-1	-0.110861
rps-5	-0.110796
unc-22	-0.109555
rps-22	-0.108649
K07H8.10	-0.106937
his-64	-0.105975
rps-8	-0.101588
T25F10.6	-0.100751
iff-1	-0.0985634
egg-6	-0.0975188
hrde-1	-0.0883794
eat-6	-0.0855833
nmy-2	-0.0830084
rps-0	-0.08235
pab-1	-0.0721507
		43	57	100 out of 645 are DAF-16 targets

## Sheet: ptl-1(lf) up P<0.001
Gene name	log2FoldChange	DAF-16 direct target	DAF-16 indirect target
cbd-1	0.0776597
nasp-2	0.0841025		1
daf-18	0.0974185
wago-1	0.100185
acs-13	0.109228	1
icl-1	0.110482	1
ergo-1	0.111418
F28B4.3	0.112122
tbb-2	0.11335
col-181	0.11636
tbb-1	0.116906
srgp-1	0.120082
cpg-2	0.120183
tba-1	0.120568
top-2	0.121982
pos-1	0.12534
ndk-1	0.125933
daf-21	0.126275
F33H2.5	0.126912		1
asp-3	0.131894		1
car-1	0.138605
aldo-2	0.142255
hsp-1	0.142568
trr-1	0.142596
col-106	0.147432
him-4	0.154821
tba-2	0.155355
vab-1	0.158481
C08F11.11	0.161898
dut-1	0.162134
cyb-3	0.162221
rict-1	0.16282
cyb-1	0.163878
sqd-1	0.163991
acs-19	0.165024	1
Y37D8A.2	0.166749		1
R08E3.1	0.172985
aagr-2	0.173373
C06A8.3	0.17402
vps-39	0.176288
cyn-5	0.17968
F53H4.2	0.17982		1
sip-1	0.180308	1
F18A1.7	0.180601
aly-2	0.18089
T24D1.3	0.187066
Y71G10AL.1	0.189281
gfat-1	0.190525
fasn-1	0.192755	1
pqn-59	0.192839
dpy-22	0.194257
2017-04-01	0.194652
F55B11.2	0.198545
rnr-1	0.199754
T05F1.2	0.201188
egl-27	0.201696
pck-1	0.203186
zfp-1	0.203777		1
lys-8	0.205219	1
spn-4	0.205231
F14H3.6	0.20837		1
col-143	0.209056
B0303.3	0.210949
atgl-1	0.211053
elpc-1	0.211383	1
F21C10.10	0.214042
Y53F4B.9	0.214384
gpd-1	0.214545	1
C10G11.7	0.215036
F54D5.4	0.217074
swsn-1	0.217694
ubq-1	0.219104
hgap-1	0.219193
pcca-1	0.221763	1
hpo-40	0.221818
fat-3	0.222917		1
clec-91	0.22559
spp-10	0.228469
lin-59	0.23029
act-2	0.230345
strl-1	0.231735
F02E8.4	0.232228
rbc-1	0.232695
sel-8	0.236386
hil-4	0.239156
cyn-7	0.239806	1
hsp-3	0.24204	1
sod-1	0.244091	1
ttr-16	0.247495
far-1	0.250364
W02D9.7	0.250669		1
unc-37	0.250763
F13G11.3	0.251836
fat-2	0.252402
inf-1	0.253109
cdk-8	0.25481	1
F33H2.3	0.258092
Y71H2AM.13	0.262085
lgg-1	0.263803
col-101	0.265428
cpi-2	0.26645	1
F37C4.5	0.266462
hrpf-1	0.267949
lec-8	0.270108
atg-11	0.271271
his-72	0.272874
trcs-1	0.273233
W01F3.2	0.27793
his-1	0.278566
F57F5.1	0.278915
asp-6	0.278971
cam-1	0.280827
F28B3.5	0.281845
aly-3	0.282742	1
cul-5	0.285298
wago-4	0.290769
vit-6	0.292313
Y55F3AR.2	0.292541
clec-50	0.293498		1
jmjd-2	0.294255
ttr-51	0.29687		1
C17D12.7	0.298566
nono-1	0.300033
rme-2	0.300492
gln-3	0.300733	1
scl-12	0.301434		1
nex-1	0.302516	1
T19D12.6	0.302535
pdi-2	0.302594
calu-1	0.303093		1
acdh-10	0.304204
ppw-2	0.304404		1
dct-16	0.305042
ggtb-1	0.306888
B0285.12	0.307067
his-4	0.307421
chtl-1	0.308861
dpy-27	0.308984
his-61	0.309189
F17C11.11	0.309916	1
Y53H1B.2	0.310072
ccg-1	0.310073	1
cpl-1	0.310385	1
tag-53	0.312968
F26F12.3	0.315
C14C6.5	0.315391
lron-7	0.316027
T10B10.3	0.316198
ZK813.2	0.31664
clec-41	0.318569		1
ttr-2	0.321035
pab-2	0.321095		1
cpi-1	0.322445	1
chd-7	0.323816
B0334.4	0.32438
C50D2.7	0.324869
C01G6.3	0.324928		1
svh-2	0.327539
D1054.11	0.330052
rnp-2	0.330784
cpz-1	0.330805		1
clec-67	0.332415		1
spp-3	0.333175
atg-2	0.334669	1
ttr-46	0.336453		1
ZK822.2	0.337657
tyr-4	0.338307
clh-3	0.338402
cht-3	0.338407
clp-4	0.338528
ttr-6	0.338926
rbr-2	0.339019
acp-6	0.339357		1
mrpl-18	0.33945
far-8	0.343838
pkn-1	0.344331
his-37	0.346734
F40E10.6	0.347294
C05C8.5	0.347421
C10G8.4	0.347791
siah-1	0.348576
T28F4.5	0.348851
C34H4.1	0.350227
F52G3.1	0.350871
F54D5.9	0.351586
W02B8.2	0.351729
B0395.3	0.352584
dre-1	0.354629
ubxn-1	0.354655
T23G5.2	0.354721
ubc-7	0.356207
R03H10.6	0.356789
aman-1	0.356987
T04G9.7	0.36209		1
his-3	0.365143	1
F57C2.4	0.365856
kin-20	0.367607
epg-6	0.368326
ZC116.3	0.369695
F45D3.4	0.369901
mml-1	0.370203
T28H10.3	0.371457	1
ptrn-1	0.37154
T12G3.2	0.372317
ZK550.6	0.372624
pdi-6	0.373453
Y119D3B.21	0.373505
pak-1	0.375853
C44B7.5	0.378237
EEED8.3	0.378323
brp-1	0.379582		1
dpy-23	0.380273
ZC373.2	0.382281
vit-2	0.382845		1
C17E7.4	0.385393
F54D5.5	0.386651
F25E2.2	0.386674		1
C08F11.13	0.386866
T16G12.4	0.387552
F14F9.4	0.388438		1
Y104H12D.3	0.389625
asp-4	0.390572	1
Y57G11B.5	0.390598
C17F4.7	0.390621
F59C12.4	0.39075
F59F4.1	0.391086
R04E5.8	0.39127
Y62H9A.3	0.391917
nas-11	0.393235
F55B11.4	0.393701		1
clec-52	0.394419		1
nrde-3	0.394751
Y54F10AM.11	0.395351
F46H5.2	0.395461
ttr-48	0.396553	1
Y105C5B.15	0.397071
hyl-2	0.397347
lin-15B	0.398184
sor-1	0.399109
F56H9.2	0.400931
H28G03.2	0.401603
ain-1	0.40223
mct-6	0.402434
ZK813.7	0.402444
slc-17.6	0.402519
tep-1	0.403556
ugt-23	0.403725	1
puf-9	0.404367	1
apy-1	0.40469
K10C9.3	0.405723
ugt-28	0.405792	1
alg-1	0.406849
ZC504.3	0.407186
R11F4.1	0.409268
Y37D8A.19	0.410463
rmd-1	0.411312
W04G3.5	0.413319	1
Y11D7A.3	0.415004
F59B1.2	0.417379
F21A10.2	0.41972
din-1	0.421702
F28C1.3	0.421794
hlh-2	0.422138
scl-11	0.422478		1
T28A11.2	0.422496
skr-7	0.423338		1
eor-2	0.424028
hil-7	0.426396
tps-2	0.426728		1
C17E7.9	0.427166
cytb-5.1	0.430775
B0513.4	0.431561
E04F6.9	0.431577	1
gap-2	0.432912		1
his-6	0.435023
R107.5	0.435357
F53B1.8	0.435496		1
cas-1	0.436371
his-8	0.437156
his-24	0.437485
K12H6.6	0.437945
daf-22	0.43807
T05A12.4	0.438748
mab-20	0.439687
F13E6.1	0.440644		1
aak-2	0.441764	1
acdh-7	0.442639
C39D10.7	0.44293
cth-2	0.444137		1
lin-66	0.445282
F52E1.14	0.445827
C55C3.7	0.448188
pqn-47	0.448576
tbb-6	0.44892	1
F27E5.1	0.448943		1
C36E6.1	0.44923
tbx-9	0.45111
flt-1	0.451798
gfi-3	0.452689
W07E11.1	0.453174
clec-1	0.453638
nhr-48	0.45439
sqst-1	0.454447
pme-4	0.45524		1
nhr-2	0.455963		1
vet-1	0.458203
sup-26	0.459082
D1054.10	0.461332
sdn-1	0.461651
his-17	0.462337
ina-1	0.463829
asns-2	0.465309
nlp-27	0.465634
spp-8	0.466843		1
sur-7	0.467224		1
nekl-2	0.467362	1
hpo-18	0.469467
F35C8.5	0.469663
ver-3	0.470329
sup-36	0.470735
inx-8	0.471773
lsd-1	0.471953
ceh-83	0.473778
mlk-1	0.473798
his-7	0.474348
tag-294	0.475039
tag-147	0.476936
C17E4.20	0.477225
trpp-9	0.478079
F48E3.4	0.478857		1
ttr-42	0.480991
ugt-25	0.481701
suca-1	0.481985
C31E10.5	0.482172
Y62H9A.4	0.482353		1
col-121	0.482993
clec-223	0.484858		1
F13D2.1	0.487098
acl-12	0.487835
C46H3.2	0.489293
srp-1	0.489609		1
bet-2	0.489626
C18E3.3	0.490736
spp-14	0.491949
skr-10	0.492602
his-38	0.492667
hil-3	0.49479
T02B5.3	0.495014
irg-2	0.496655
tir-1	0.49733
W03F11.1	0.498195
F48D6.4	0.498624
Y119D3B.13	0.498671
hint-3	0.501921		1
elo-6	0.502468	1
C36B7.6	0.502966
Y40H7A.10	0.503123		1
ZK813.3	0.506563
inx-9	0.507617		1
Y69H2.3	0.511728
T05G5.1	0.512055
C35E7.5	0.514956
set-19	0.515703		1
F16B12.6	0.51699
T14G8.3	0.518404
atf-6	0.519145
R11A5.3	0.522	1
sdc-1	0.52454
perm-4	0.525457
inx-3	0.525605
dct-1	0.526498
grk-1	0.526738
sdc-3	0.530532
spp-17	0.530614		1
acs-3	0.53082		1
vps-41	0.530934
dod-3	0.532528	1
F49C12.7	0.533903
dgn-1	0.534339
sdc-2	0.535142	1
nhr-34	0.536084
pho-14	0.53615
B0024.4	0.537587		1
skr-16	0.538303
cpt-6	0.538795		1
his-2	0.540905
C31C9.2	0.541936
F14B6.3	0.54335
F08G12.2	0.54461
F54E2.1	0.546103		1
ttr-45	0.54617
vet-6	0.546418
gly-13	0.546795	1
gad-3	0.547226
maoc-1	0.55083
K11D12.13	0.55224
C33G3.4	0.552308
K10B4.3	0.552639
F58F9.7	0.552884
acs-22	0.553587
spp-1	0.554349	1
nlp-28	0.556231		1
ckb-2	0.556243	1
lips-11	0.556629
C17G1.2	0.557562
C42D4.1	0.557708
ZK643.9	0.558698
rab-14	0.558885
alh-13	0.559177
ZK813.1	0.559353
grdn-1	0.559649
perm-2	0.563178
F16B12.7	0.563792
T16G1.7	0.564497	1
F47G4.4	0.564806
Y62H9A.5	0.566001		1
sex-1	0.56724
F55H12.4	0.567241	1
cbp-2	0.567953
skpo-1	0.569436
M79.2	0.569549
T22C1.11	0.570304
T25G12.6	0.572081		1
C53A3.2	0.573843	1
T28F4.4	0.574497
F13D12.3	0.575407	1
ilys-5	0.576257		1
vet-2	0.576754
igcm-3	0.577161
osm-11	0.577404	1
B0281.5	0.578467
ceh-21	0.583021
cutl-9	0.584028
spr-3	0.584547
dyf-3	0.585524
ugt-4	0.585841
K09F6.10	0.586071
nfya-1	0.58888
F33E2.5	0.589064
ptr-15	0.589132
sup-6	0.591784
E_BE45912.2	0.591906
sdz-28	0.593815
cpt-5	0.594351		1
pamn-1	0.594657
EEED8.15	0.596546
epg-2	0.597649
C03B1.13	0.598487		1
D1086.1	0.599612	1
ZK1010.10	0.60067
T03F1.6	0.601973
cnc-4	0.601992
fbxc-36	0.602177
T25E12.6	0.60308
T07F12.2	0.604026
sma-10	0.60528
cng-1	0.605958		1
C27B7.9	0.606513	1
gst-20	0.607247	1
T24C2.5	0.60743		1
C06B8.7	0.608876
nhr-4	0.609085		1
cav-1	0.611987
Y41G9A.5	0.612645
nhr-84	0.614259
ZC410.5	0.615483
wrt-10	0.617113
ugt-9	0.618517		1
cyd-1	0.619058
toe-4	0.619747
gst-10	0.620048		1
W04A4.2	0.620316		1
F44E5.16	0.621932
jmjd-3.2	0.622803
fbxc-51	0.625172		1
Y62H9A.6	0.625764		1
col-158	0.627319		1
F48F7.6	0.629334
F59A6.12	0.630412
Y37E3.20	0.630644
ltd-1	0.630646
aakg-2	0.630943
cyp-34A8	0.631696	1
F52B5.7	0.631996
sto-1	0.632236		1
dex-1	0.632435
C27H5.9	0.633501
C18C4.17	0.635166
ngn-1	0.635507
ctl-2	0.636718		1
skr-14	0.637409
Y43F8A.3	0.637467		1
ztf-22	0.638477		1
hmg-11	0.638503
fbxc-18	0.638895
arr-1	0.641678
F56A8.8	0.641918
ZK1053.4	0.644255
clec-196	0.645483
C23H4.6	0.646201
T26F2.3	0.646255
fbxb-75	0.646291
his-40	0.647349
F59D12.5	0.649794
W09C3.7	0.649812
C24H12.1	0.651545
C50F7.5	0.651769
C24B9.3	0.652067
F56C9.12	0.653141
F19B10.1	0.653564
spp-5	0.65658		1
syd-2	0.657257
ceh-39	0.658221
F52D4.1	0.659122
tbh-1	0.659574
T24B8.3	0.660819
cyp-37A1	0.661008		1
K02B12.2	0.662473		1
F28H6.4	0.662501
dlg-1	0.663953
ZK265.11	0.665073
F14F9.3	0.669853
madf-9	0.670081
cyp-35D1	0.670622
B0228.6	0.671043
dct-7	0.671271		1
F42C5.12	0.671548
igcm-4	0.673194
Y45G5AM.5	0.674753
nipi-3	0.675534
dhs-2	0.679765	1
btb-8	0.680121
nuc-1	0.680821		1
K10H10.11	0.68363
fbxb-1	0.685379
slc-17.7	0.685437
his-31	0.686347
clec-222	0.686415		1
chd-3	0.687125
spp-4	0.688196
cht-1	0.688365
F27C1.4	0.691369
flh-3	0.695215
oac-6	0.6959		1
acs-9	0.696543
C50F4.6	0.697636	1
T23F11.4	0.697727
C08A9.10	0.69798
Y73C8C.3	0.698262
R09B5.11	0.701967		1
nra-3	0.702233
B0416.5	0.702838
noah-1	0.703475		1
C10C6.7	0.704408
F56D6.8	0.705094
C29F7.2	0.70599		1
lipl-5	0.707225
cec-8	0.708255
phf-33	0.709019
nhr-25	0.709396
C36C5.5	0.709417		1
ceh-43	0.712708
utx-1	0.714502
fip-6	0.715537	1
T06C12.16	0.716556
vang-1	0.716815
T04C12.8	0.718999
cyp-34A2	0.719669
rnh-1.3	0.72019	1
W01C8.5	0.720799
F26D10.24	0.721687
B0334.12	0.722146
R11G10.3	0.723019		1
his-32	0.72516
F28D1.2	0.726162
fbxb-91	0.727331
fmi-1	0.731036
B0261.8	0.731302
dct-11	0.733714		1
C09F9.2	0.738208
ztf-13	0.740987
fbn-1	0.741313
swt-6	0.743114
C55C3.6	0.746942
C31E10.6	0.747471
pdk-1	0.7487		1
clec-218	0.750756	1
ugt-5	0.750922
Y87G2A.2	0.752728
C14E2.12	0.753028
Y25C1A.6	0.753489
R13A5.7	0.758921
cyp-34A4	0.75973		1
W06A11.4	0.759859
Y110A2AL.4	0.76347
T09B4.5	0.764843
T18D3.6	0.766324
M199.9	0.769566
ZK430.5	0.772431
T22B7.7	0.773495
amx-1	0.773659
C33G8.3	0.773887
pho-11	0.77913
Y71A12B.11	0.779153
W05H9.1	0.779496
ZK105.1	0.781939
W05H9.2	0.783633
T12D8.5	0.784405
T22B2.1	0.784655
C06A1.12	0.785424
T02E1.9	0.785592
far-6	0.785867
C32D5.7	0.787663
prkl-1	0.789119
F59F5.7	0.790865
F52E4.5	0.79158
clec-65	0.794438
C07D10.5	0.798332
vit-5	0.799377
C18D4.6	0.802224
F53B3.5	0.802325
C32H11.4	0.802831
ugt-6	0.803276
F40F8.5	0.80682
ZC53.1	0.806949
B0272.4	0.809438
fbxc-28	0.810889
K08D8.5	0.813546
W02D7.4	0.815185
K03D3.2	0.817499
nkat-3	0.823694
inx-2	0.824203
cpr-6	0.825036
T27A3.9	0.827186
cyp-34A9	0.827195
dct-8	0.829076
F59C6.18	0.834874
zip-8	0.836982
crb-1	0.839298
arrd-1	0.842313
fbxc-40	0.844757
chil-10	0.846765
hke-4.2	0.848219
tbc-11	0.848592
W05H9.4	0.848608
C06B3.7	0.849624
T05D4.2	0.852811
aptf-4	0.858833
T16G1.5	0.864504
noah-2	0.866286
nhr-35	0.866821
sepa-1	0.869598
F35F10.13	0.872008
T10D4.6	0.876198
F15E6.3	0.878947
Y82E9BR.17	0.881431
hacd-1	0.881629
C50B6.7	0.885312
K09F6.13	0.885863
aat-3	0.888313
asah-1	0.893915
sup-37	0.900813
scl-2	0.904776
apa-2	0.907045
C04E12.2	0.911183
tag-275	0.911411
dpy-17	0.919327
efl-3	0.924989
K09E9.3	0.9264
T23C6.4	0.929869
let-4	0.938022
dod-23	0.938613
ucr-2.2	0.944008
F15E6.4	0.95173
C16C8.20	0.954584
H40L08.1	0.95747
ZK596.1	0.962829
svop-1	0.980539
F13H8.8	0.98282
F20D1.1	0.985049
F56D6.9	0.987068
hch-1	0.998356
vit-1	0.998599
lips-14	0.998702
epn-1	1.00796
ppk-3	1.01343
ttr-44	1.02117
EEED8.2	1.02163
rgs-11	1.02796
T24B8.5	1.03902
apm-3	1.03945
vit-4	1.04285
vps-52	1.04392
sym-1	1.04632
col-135	1.05016
tbc-1	1.05251
lys-7	1.07687
tag-299	1.08467
col-43	1.09239
dhs-27	1.09704
cyp-37B1	1.09736
vit-3	1.09881
F31F6.1	1.10709
gas-1	1.11354
fkb-5	1.11818
fat-7	1.11876
T03D3.5	1.12045
C06E7.4	1.12949
ZK970.7	1.1477
let-653	1.15623
col-95	1.17126
rgs-6	1.17466
C27C12.4	1.17938
F39C12.1	1.20272
R08E3.3	1.22805
F31F6.2	1.24698
aex-5	1.25959
F31F6.3	1.26006
F10C2.3	1.26558
F20D1.3	1.26698
C27C12.3	1.27494
T09B9.4	1.28311
acl-1	1.29939
sdz-6	1.30327
arrd-13	1.31742
fat-6	1.33705
rbg-1	1.3529
D1086.3	1.36592
C08F11.7	1.36718
lipl-2	1.37875
F53H4.4	1.38441
pifk-1	1.39195
mbk-1	1.40654
mig-14	1.40798
rme-6	1.4161
clec-266	1.43888
K09F5.6	1.4592
T20F7.1	1.46012
snx-1	1.47897
dpy-14	1.48004
clec-190	1.48513
spat-3	1.51484
dyn-1	1.51885
usp-33	1.60668
C27C12.1	1.66259
hbl-1	1.73903
lnp-1	1.73944
pud-4	1.95072
asm-3	2.05219
saeg-2	2.06748
pud-3	2.18171
pqn-65	2.21015
cls-3	2.3257
C55C3.3	2.39277
csb-1	2.53553
scrm-4	2.67676
F53H4.6	2.77985
ttx-3	3.49721
F59C6.15	7.11722
		55	87	142 out of 759 are DAF-16 targets

## Sheet: ptrn-1(lf) dn P<0.001
Gene name	log2FoldChange	DAF-16 direct target	DAF-16 indirect target
col-139	-2.85612	1
C30G12.2	-2.80091	1
col-129	-2.69666		1
col-147	-2.5268
col-81	-2.48362
dpy-5	-2.40924
E01G4.6	-2.23501
col-73	-2.16973
dpy-4	-2.1362
col-38	-2.10607
T25C12.3	-2.0625		1
dpy-13	-1.99407
col-39	-1.92799
dhs-26	-1.92072		1
bli-6	-1.90839
ptrn-1	-1.8755
col-149	-1.87056	1
bli-1	-1.86049		1
col-138	-1.85772
rol-1	-1.85646
col-97	-1.82895
col-14	-1.82714
R09E10.6	-1.76194
col-159	-1.75705	1
sqt-1	-1.72383
ZK180.5	-1.70687
col-180	-1.68413
ram-2	-1.67935
F33D4.6	-1.66161
col-175	-1.63785
col-125	-1.62488		1
R09F10.3	-1.53266
sqt-2	-1.52132
col-49	-1.52127
col-71	-1.51437
F27C1.1	-1.47123
F41F3.3	-1.45897
col-176	-1.39934		1
C39B5.5	-1.39841
rol-6	-1.38433
ZC317.7	-1.37089
F49C12.15	-1.3671
col-109	-1.36175
col-63	-1.3497
gipc-2	-1.34949
Y53F4B.45	-1.34332
gipc-1	-1.33832
asp-12	-1.33496
col-107	-1.31403
rol-8	-1.30796
bli-2	-1.30384
Y57G11C.51	-1.2605
Y37A1B.17	-1.21088
T27A3.4	-1.20739
msp-78	-1.1989
C04F12.7	-1.19882
grl-16	-1.16654
Y51H7C.13	-1.16132
F08B4.8	-1.16005
F13B9.1	-1.15104
E01G4.5	-1.14426
C45B2.2	-1.14112
set-24	-1.1369
cut-2	-1.13168
col-48	-1.12943
K06A5.2	-1.1285
qua-1	-1.12266
ssq-4	-1.11918
col-104	-1.11652
F17E9.5	-1.1055
sqt-3	-1.10225
col-77	-1.09103
alg-4	-1.09018
cpt-3	-1.08478		1
T22B7.7	-1.08311	1
ZK84.1	-1.08123
C10G11.8	-1.07681
ZK938.1	-1.07382
Y38C1AA.7	-1.06906
H42K12.3	-1.06223
col-167	-1.06173
col-166	-1.0605
pept-1	-1.03292
far-3	-1.03199	1
hsp-70	-1.02887	1
col-10	-1.02635
D1086.17	-1.02597
sss-1	-1.01686
F07A5.2	-1.01574
msp-76	-1.01356
F14F7.5	-1.01328
msp-59	-1.00719		1
linc-21	-1.00395
col-90	-1.00142
col-93	-0.998729
msp-81	-0.994928
ptr-4	-0.992707
ZK180.6	-0.974542
Y47D7A.13	-0.968478
msp-56	-0.968212		1
msp-50	-0.968199
Y69E1A.2	-0.962181		1
F08G5.6	-0.961234		1
C33F10.1	-0.959592
B0205.10	-0.951455
R10E9.2	-0.951373
F44E7.5	-0.950435
ZK484.5	-0.946572
col-17	-0.94035
C14C10.1	-0.940037
col-12	-0.939126
msp-31	-0.938147
T10E9.4	-0.937592
ZK1025.3	-0.928827
msp-55	-0.927774
col-146	-0.924264		1
col-130	-0.921867
hsp-16.2	-0.90916	1
msp-57	-0.898881
col-169	-0.892891	1
col-142	-0.890746	1
mlt-11	-0.878845
sss-2	-0.868171
F53B6.4	-0.863662
Y47G6A.15	-0.863526
T05E11.9	-0.862146
ssq-2	-0.859608
tag-297	-0.858454
F32H2.7	-0.857144
msp-152	-0.855431
msp-49	-0.854389
Y69E1A.1	-0.853764
col-65	-0.852024		1
smz-2	-0.849494
catp-4	-0.844111		1
T08B2.12	-0.842065
Y38E10A.17	-0.837533
col-88	-0.83544
C15C6.2	-0.830182
tni-1	-0.829666
ZK858.2	-0.828879
msp-45	-0.824718
ifp-1	-0.818316
T01D3.6	-0.818283
linc-41	-0.818075
lpr-5	-0.815663
C04G2.9	-0.815441
C34F11.5	-0.806813
T23B3.5	-0.803539
T17A3.2	-0.801126
T19D12.1	-0.798149
F56D3.1	-0.794601
ifb-2	-0.789297	1
K12D12.8	-0.786801
F58D2.2	-0.78626
mlt-9	-0.783439
C05B5.2	-0.782837
acdh-8	-0.776908		1
hsp-16.41	-0.773932
K08C9.2	-0.773027
acs-2	-0.771234		1
clec-73	-0.770715
grl-7	-0.768123
Y65B4BL.1	-0.7679
F13A7.1	-0.76266
F41H10.1	-0.752287
F21H7.5	-0.751292
ZK896.5	-0.750596
C05C12.5	-0.747721
col-144	-0.746825
Y47D7A.15	-0.741969
col-145	-0.741427
R11E3.1	-0.739628
ZK265.3	-0.737552	1
fis-2	-0.734678
acs-18	-0.732871
Y38H8A.3	-0.732855
oac-14	-0.732216	1
zig-4	-0.731093
kel-10	-0.729958
msp-142	-0.725813
msp-3	-0.724606
clec-4	-0.72178		1
pcp-3	-0.721102		1
F30H5.3	-0.720113
C17H12.12	-0.715043
F56C11.3	-0.714558
Y43F8A.2	-0.713767
E03H12.5	-0.7117
spe-11	-0.710968
T16A9.5	-0.709254
K08E7.5	-0.706598
ttr-14	-0.703998
T08B6.4	-0.702096
grd-13	-0.701661		1
F47D12.7	-0.701171
W03D8.9	-0.699518
ZC434.9	-0.699197
K01H12.4	-0.694729
wrt-6	-0.693665
F53B1.4	-0.692464
col-157	-0.690368
gsp-3	-0.68771
F36A2.10	-0.685372
clec-5	-0.681804		1
W04B5.1	-0.680026
clec-180	-0.679019
K11H12.4	-0.673694		1
linc-8	-0.671804
F26B1.8	-0.671498
linc-17	-0.666544
C04G2.8	-0.665496
C39H7.1	-0.664815
col-161	-0.66158
C25F9.4	-0.660963
H03E18.1	-0.660366
mua-3	-0.659247
msp-51	-0.659106		1
T04D3.5	-0.657649
col-133	-0.6554
cdh-12	-0.654965
alg-3	-0.654198
mlt-10	-0.653089
ptr-18	-0.650459
nspd-1	-0.650191		1
abu-14	-0.648264
mlt-8	-0.647402
F55G11.2	-0.647254		1
B0218.7	-0.642563
col-118	-0.641189
C42D4.3	-0.637961
col-162	-0.632002
fat-5	-0.627688	1
K03B8.6	-0.627581
msp-64	-0.62685
C38C3.3	-0.626817
grl-10	-0.626465
K04H4.2	-0.622223
pck-3	-0.622106
C30G7.3	-0.620953
nspd-10	-0.620246
F23H12.5	-0.616681
ttr-7	-0.614627		1
K02E11.10	-0.614331
ssp-16	-0.609843
Y113G7C.1	-0.606798
F44E2.4	-0.605914
F53F1.4	-0.604604	1
math-41	-0.604155		1
K02E2.6	-0.603621
C46E10.1	-0.601033
W01B6.2	-0.59987
ssq-3	-0.597399
K06A9.1	-0.592893
acn-1	-0.592209
C45B2.1	-0.592082
pcp-4	-0.586776		1
F26A3.5	-0.58435
col-124	-0.58183		1
Y75B7AR.1	-0.579576
pmp-5	-0.568137	1
C34D4.3	-0.568134
H23N18.5	-0.56461
F59B1.10	-0.562803
F13B6.3	-0.562602
tbc-1	-0.560359
ugt-13	-0.554447		1
F14B8.5	-0.539612
hum-6	-0.537014
F09B9.4	-0.536801
col-156	-0.535764
Y94H6A.10	-0.534737	1
klp-3	-0.531799
Y17D7B.4	-0.530817
F32A5.3	-0.526043		1
F46A8.13	-0.52423
F19B2.5	-0.523707
C45G9.9	-0.523681
tcl-2	-0.51832
mpz-3	-0.517181
C49A9.6	-0.514327	1
C50F4.1	-0.511822
ncx-1	-0.511749
ifc-2	-0.510416		1
C50B6.7	-0.510413
ZK809.5	-0.50294
ifo-1	-0.502603
haf-9	-0.501795	1
frm-5.2	-0.500089
dim-1	-0.49966	1
col-19	-0.495399
hdl-2	-0.490193
K08A2.1	-0.479693
R11G1.6	-0.473824
cpr-1	-0.473163
nspc-20	-0.472004
F20D1.1	-0.471573
cpg-9	-0.471385
clec-265	-0.46938		1
Y57A10A.10	-0.468285
arrd-25	-0.467297
grk-2	-0.465447
unc-52	-0.465426
deb-1	-0.463562	1
pmp-1	-0.458114	1
F17B5.1	-0.457203
pat-2	-0.452386
nol-1	-0.450243	1
lys-1	-0.448276		1
lys-4	-0.445666
col-98	-0.442663	1
ptr-13	-0.441499
zip-10	-0.440018
K10C2.1	-0.435639		1
skpo-3	-0.434099
T28C12.4	-0.428885
Y51H7C.1	-0.428661
T05E12.6	-0.42732
Y40D12A.1	-0.427262
Y69H2.14	-0.425629
C18B2.5	-0.423441
gsnl-1	-0.423322		1
lys-2	-0.422863		1
act-5	-0.419134	1
21ur-13952	-0.418327
clec-47	-0.416686		1
F42G10.1	-0.413163
ZK512.2	-0.412214
F10C2.5	-0.408713
tba-4	-0.408317	1
grd-3	-0.408248	1
C56E6.9	-0.40711
cpr-5	-0.406196		1
myo-1	-0.400982
bicd-1	-0.400439
vps-33.2	-0.395265
hpo-32	-0.394763
srap-1	-0.394376
puf-12	-0.390659
C17H11.2	-0.390091
msra-1	-0.38718	1
myo-3	-0.383866	1
C34C6.4	-0.382289
alp-1	-0.382054
F28C6.4	-0.379544
F55F3.2	-0.375714
K08D12.6	-0.374635
let-716	-0.374568
C18A3.2	-0.369362
C54E4.2	-0.366122
pcp-1	-0.362446
rbd-1	-0.361276	1
Y52B11A.10	-0.360996
col-103	-0.360584	1
clec-160	-0.350417		1
F49D11.10	-0.348723
col-160	-0.348611	1
C37H5.5	-0.346049
dod-24	-0.342641		1
ptr-8	-0.341823		1
mup-2	-0.340334		1
ZK6.11	-0.340103
linc-22	-0.339576
mtcu-2	-0.337723
catp-3	-0.334982		1
ptc-3	-0.334068
R09H10.5	-0.332604
T19D12.4	-0.331895
pgp-9	-0.331892
tag-184	-0.33147
F55F10.1	-0.330733
W08E3.2	-0.330151
Y47A7.1	-0.329836
C29F5.1	-0.328606
mlc-1	-0.32508
mlc-3	-0.323863
egl-30	-0.323046
T26G10.1	-0.321967
atn-1	-0.319711
pat-10	-0.31947	1
F55F8.3	-0.319361
prmt-7	-0.319314
M02D8.1	-0.317931
tsfm-1	-0.317651
C07H6.4	-0.316315		1
K01C8.1	-0.314936
let-805	-0.314677
hum-8	-0.313818
col-20	-0.313489
cdc-48.3	-0.313066
rbc-1	-0.312326
hpd-1	-0.311355		1
Y71H10B.1	-0.30949
epi-1	-0.309085
F08G2.5	-0.308118	1
csq-1	-0.306052		1
K07C5.4	-0.304626
Y41C4A.9	-0.304104
C17H12.8	-0.302684		1
sdha-2	-0.301599
cpn-3	-0.300147	1
rpom-1	-0.299112
nid-1	-0.299075		1
asp-5	-0.298129
mlc-2	-0.296436
vab-10	-0.295544		1
clec-63	-0.295114
mog-5	-0.294698
C47E12.7	-0.292391
Y94H6A.5	-0.291966
W04A4.5	-0.290857	1
sacy-1	-0.289355
klp-12	-0.288782		1
C17H12.2	-0.288634
emb-30	-0.287869
mig-6	-0.287852
cpsf-2	-0.286806
K12H4.3	-0.286382
pro-1	-0.284456
vha-5	-0.282026
nrfl-1	-0.281807
Y54E10BR.1	-0.281446
F54C9.9	-0.281253		1
del-6	-0.280386
mrt-1	-0.279003
F55F8.2	-0.278862
C28H8.3	-0.278311
cct-5	-0.277687
unc-22	-0.277256
elpc-3	-0.275706
C30G12.6	-0.275038
K11B4.1	-0.274588
C46G7.2	-0.273942
tag-72	-0.273675	1
C05D11.1	-0.273499
Y61A9LA.10	-0.272255	1
lev-11	-0.271604
H06I04.3	-0.271404
unc-27	-0.269004
Y75B8A.7	-0.268237
dpyd-1	-0.267458		1
T25F10.6	-0.267035
mup-4	-0.266883	1
ntl-11	-0.266279
B0464.9	-0.265652
C44E4.1	-0.265289
F28C1.1	-0.263228
C01F1.1	-0.263116
atad-3	-0.261904
uso-1	-0.261507
C24H12.4	-0.260414
F49E2.5	-0.257336
K05C4.5	-0.257005
atl-1	-0.255683		1
ZK1055.7	-0.254204
T26A5.2	-0.253966
M01E11.2	-0.252253
lbp-6	-0.251352	1
fcp-1	-0.251261
smgl-1	-0.250736	1
F23B12.7	-0.250546
myo-2	-0.248263
crn-3	-0.247512
him-4	-0.247089
stip-1	-0.245577	1
syp-1	-0.244269
T12D8.9	-0.243731
Y50D4A.1	-0.243177
F59C6.5	-0.242652
unc-54	-0.242607
F13H8.2	-0.241858	1
F11E6.3	-0.239699
rad-26	-0.238824
abcf-3	-0.238426
clu-1	-0.237191
glh-1	-0.236049
lpd-6	-0.235302
Y54E10BR.4	-0.233689
ess-2	-0.232856
Y45F10D.7	-0.232231
D2005.4	-0.231946
cpna-2	-0.231391
pro-3	-0.227871
dpt-1	-0.22787
rbg-2	-0.227687
gcn-1	-0.227506
mog-4	-0.226739
edc-3	-0.22642	1
C34B2.6	-0.226415
rpl-22	-0.2264
drh-3	-0.22638	1
ego-1	-0.225398	1
T14B4.1	-0.224909
fars-3	-0.224056
ucr-2.3	-0.223639
F48E8.4	-0.22161
cpsf-1	-0.220883
T22D1.3	-0.220569
F19F10.9	-0.219124
csn-2	-0.218522
C42C1.8	-0.218231
nrde-2	-0.217337
R04D3.3	-0.216184
ost-1	-0.214703
rps-17	-0.213769
rrbs-1	-0.212296
gpd-3	-0.211991		1
cra-1	-0.211818
C14C10.4	-0.21137
ppfr-1	-0.211144	1
fars-1	-0.210474
ngp-1	-0.207413
C16A3.6	-0.206863
rpl-14	-0.205981
skr-2	-0.205731
K04C2.2	-0.205518		1
pmt-1	-0.205049	1
ruvb-1	-0.204952
unc-87	-0.204498
sumv-2	-0.204152
gpd-2	-0.202894		1
ola-1	-0.202212
ampd-1	-0.202031
ttn-1	-0.20189
fln-1	-0.200457
pro-2	-0.199906
mans-1	-0.199504
mtr-4	-0.198531	1
mvk-1	-0.197211
meg-1	-0.196426
T07A9.9	-0.196423	1
emb-5	-0.196142	1
pmt-2	-0.19612	1
T04F3.1	-0.196001		1
R05F9.6	-0.195242
let-858	-0.195167
kdin-1	-0.193896
T21B10.3	-0.192185
T08G11.1	-0.191434
C14C10.5	-0.191146
F53H1.1	-0.190561
smc-4	-0.1904
B0511.6	-0.190335
mfap-1	-0.188647
let-2	-0.187699
nrde-4	-0.18698
rpc-2	-0.185591
C01G10.8	-0.183635
npa-1	-0.183349	1
rad-50	-0.182553
btf-1	-0.182211
tnt-2	-0.181516
eftu-2	-0.181356
tbcd-1	-0.180099
hecd-1	-0.179686
hpo-29	-0.179683
thoc-2	-0.179512		1
emb-4	-0.17908
agef-1	-0.178696
npp-21	-0.178513	1
Y37E3.17	-0.17814
trxr-1	-0.177099
nap-1	-0.176287
nuo-4	-0.175419
mon-2	-0.174958
evl-14	-0.174527
R151.7	-0.174467
col-8	-0.174054
rpoa-1	-0.174052
mix-1	-0.173653
acdh-1	-0.173522
tln-1	-0.173438
rps-9	-0.173148
npp-6	-0.173014	1
rpl-3	-0.172932
F53F4.11	-0.172877
crt-1	-0.172523
F54B3.1	-0.172396
C25H3.8	-0.171745
lpd-7	-0.17044
unc-68	-0.170197
glh-2	-0.169601		1
mel-46	-0.169465
mccc-1	-0.167384
F20D12.2	-0.165589	1
prp-6	-0.164926
F45F2.10	-0.164647
act-4	-0.163538
hsp-110	-0.163312
emb-9	-0.160507		1
asp-2	-0.160279		1
C36E8.1	-0.160276
dcr-1	-0.160153	1
rla-0	-0.159765
rme-8	-0.158941
pccb-1	-0.15854
lrp-1	-0.158152
dod-19	-0.15768
tpp-2	-0.157351
unc-70	-0.156969
spt-5	-0.155998
ketn-1	-0.155981
pqn-85	-0.155383
T05H10.1	-0.154899
dhc-1	-0.154315
ddb-1	-0.153891
cct-2	-0.153084
rpb-2	-0.15088
T14G10.5	-0.149877
rpc-1	-0.149842
unc-44	-0.149712
lars-1	-0.149213
ubr-1	-0.148526
acs-19	-0.14707
pck-2	-0.145885
cct-4	-0.144222
nmy-1	-0.14288
let-502	-0.142279
cnx-1	-0.141576
gld-2	-0.140574
asp-1	-0.139455
rpl-12	-0.139427
ama-1	-0.139383
rpl-11.1	-0.137352
top-1	-0.136453
unc-15	-0.136424
F02A9.4	-0.136042
R11A8.7	-0.135411
hcf-1	-0.133463
nfx-1	-0.133446
mca-3	-0.13162
ufd-3	-0.130642
K02C4.3	-0.129758
cct-1	-0.128963
pdi-2	-0.128321
rpl-31	-0.127903
C53H9.2	-0.127212
K06G5.1	-0.127002
hsp-4	-0.12678
ears-1	-0.126552
unc-89	-0.125135
rps-18	-0.124924
asp-6	-0.119197
sel-2	-0.117875
anc-1	-0.116193
eef-2	-0.115111
hsp-6	-0.114566
pam-1	-0.113145
hsr-9	-0.112341
ztf-7	-0.110737
rps-6	-0.110478
pab-1	-0.110304
rpl-1	-0.109294
hsp-3	-0.108866
pod-2	-0.108371
col-140	-0.106606
T24B8.7	-0.106052
eel-1	-0.102484
ubl-1	-0.102082
rpl-16	-0.0867989
rpl-17	-0.0857288
rpl-5	-0.0841607
nmy-2	-0.0790172
rps-3	-0.0751774
rpl-6	-0.073762
rps-7	-0.064422
daf-21	-0.0624731
		57	61	118 out of 667 are DAF-16 targets

## Sheet: ptrn-1(lf) up P<0.001
Gene name	log2FoldChange	DAF-16 direct target	DAF-16 indirect target
nasp-2	0.0789591		1
cbd-1	0.0913035
ant-1.1	0.0935782
egg-6	0.0994185
daf-18	0.101693
tba-1	0.102861
hrde-1	0.10577
T22F3.3	0.106075
cey-2	0.111191
pgl-1	0.11259
ddx-17	0.112972
tbb-2	0.113405
cpg-1	0.117945
top-2	0.118044
klp-19	0.11816
aagr-3	0.11823
puf-3	0.121639
cyn-7	0.127635	1
acp-6	0.12774		1
F31C3.3	0.130206		1
prdx-2	0.130338
hcp-1	0.132075		1
asp-3	0.132897		1
epc-1	0.13325
rpl-36	0.139159
sip-1	0.139326	1
far-1	0.139416
cey-3	0.14084
gld-1	0.142442
pqn-59	0.144368
rtfo-1	0.148022
vha-19	0.149005
capg-2	0.14913
hmr-1	0.150132
T19H12.2	0.152449
tpxl-1	0.15361	1
F35G2.1	0.155527
acs-13	0.159045	1
gfat-1	0.159118
atx-2	0.15972
Y17G7B.20	0.162974
F33H2.5	0.163782		1
his-67	0.165243
col-143	0.165902
W06H8.5	0.166156
zfp-1	0.1663		1
puf-5	0.166491
tba-2	0.166743
aly-2	0.167101
srgp-1	0.168964
F37C4.5	0.169731
afd-1	0.170108
fat-2	0.170194
aakg-1	0.171452
cht-3	0.171884
Y37D8A.2	0.172114		1
yop-1	0.172294
rnr-1	0.172448
rrf-1	0.174185	1
ptr-2	0.174653		1
set-16	0.175189
unc-71	0.175437
ndk-1	0.175494
T05B9.1	0.175751
atg-9	0.176612
lgg-1	0.176893
attf-2	0.178035
htz-1	0.178064
cgp-1	0.178942
vha-6	0.178982	1
T23G5.2	0.181349
mrp-4	0.182026
W02F12.3	0.18246
aldo-2	0.183214
rps-25	0.184133
M28.5	0.185218
xpb-1	0.185278
sur-2	0.185292
oma-2	0.18566
tbb-1	0.185782
ubq-1	0.186045
klp-18	0.186409
cyk-4	0.187782
dpy-28	0.187987
tra-1	0.188604
lem-2	0.190748
dna-2	0.190913
hmg-12	0.1923
pos-1	0.194079
sms-1	0.195399
K10C3.4	0.195402
rfc-4	0.196214	1
egg-1	0.197939
cyb-1	0.198693
ran-1	0.19914
swsn-1	0.201172
M106.2	0.201648
mex-3	0.202692
his-68	0.202849
F26F12.3	0.203175
wdr-23	0.203664
act-2	0.204632
ced-1	0.206121
mig-38	0.207278
viln-1	0.207373
spd-1	0.207617
ttr-51	0.207757		1
vps-39	0.208969
F52E1.14	0.209392
col-106	0.20962
lem-3	0.20976
Y87G2A.7	0.210232
nex-1	0.211301	1
clec-50	0.211692		1
T04C4.1	0.213625
sqd-1	0.214389
hst-1	0.214762
Y71F9AL.9	0.218026
ttr-16	0.218854
cdt-2	0.219899
ergo-1	0.220231
C42D4.1	0.220436
F18A1.7	0.220885
egg-2	0.222643
pqn-20	0.22308		1
aly-3	0.223446	1
kca-1	0.225096
crh-1	0.225975		1
rsp-4	0.22672
cpg-2	0.228219
asp-14	0.228716
ensa-1	0.230468
spas-1	0.230682
his-60	0.232879
C24G6.8	0.233892
pak-2	0.23494
gpd-1	0.235354	1
H02I12.5	0.235525		1
F13G11.3	0.236273
cpg-4	0.236486
trap-3	0.23655	1
vab-1	0.236573
hil-4	0.236963
Y53F4B.18	0.237032
cam-1	0.237123
pab-2	0.238156		1
2017-04-01	0.239678
far-2	0.240082
Y53H1B.2	0.240202
nono-1	0.241219
T10C6.5	0.241252
gln-6	0.242139
lin-36	0.243063
exo-3	0.243073
ttr-6	0.243797
brp-1	0.244705		1
wago-4	0.245653
F55B11.2	0.246618
trcs-1	0.247285
dcap-2	0.247594
ZK973.11	0.248044
unc-132	0.249562
Y62E10A.14	0.249799
dut-1	0.251652
smd-1	0.252244
R09B3.3	0.252249
C39E9.12	0.252601
kcc-1	0.254963		1
wdr-48	0.255019
egg-5	0.255106
W05F2.3	0.255477		1
nasp-1	0.25564
F17C11.11	0.257437	1
cec-3	0.258006
C08F11.11	0.258762
unc-37	0.26023
emr-1	0.260593
inx-3	0.260766
lec-8	0.261217
spin-4	0.262928
sod-1	0.263277	1
faah-2	0.263678
rict-1	0.265001
nos-2	0.267461
scav-3	0.267574
T28H10.3	0.268736	1
F32A7.4	0.268751
F32D1.7	0.268889
Y111B2A.2	0.269022
ent-2	0.269086
tts-1	0.270264
T28D9.1	0.270679
mesp-1	0.27152
lsl-1	0.271914
T01C3.3	0.272533
his-64	0.273782
Y104H12D.3	0.274108
his-59	0.274782
C14B1.2	0.275413
sam-10	0.275842
T24D1.3	0.27662
sel-8	0.279185
F48E3.4	0.279209		1
cyb-3	0.279635
F52C12.1	0.280664
F26E4.6	0.280699
C10G11.7	0.280896
Y58A7A.5	0.282799		1
lem-4	0.284324
sdz-27	0.285157
F54D5.5	0.290784
cpz-1	0.291078		1
osm-11	0.29109	1
cpar-1	0.291377
tyms-1	0.293347
F14H3.6	0.294691		1
nos-1	0.294908
num-1	0.295876
ttr-2	0.295977
spn-4	0.297976
Y53F4B.9	0.298015
sdc-2	0.300056	1
B0513.4	0.301031
clec-91	0.301264
Y45G5AM.9	0.301457
mlh-1	0.301692
his-62	0.30369
hcp-3	0.304538
hgap-1	0.3116
vit-6	0.312894
his-35	0.31309
hpo-15	0.314907
ced-9	0.314987
Y59C2A.3	0.315011
cpl-1	0.315709	1
vit-1	0.318483		1
smo-1	0.319496	1
ubc-12	0.321186
Y50D7A.3	0.32137
R09B3.2	0.322534
set-25	0.322914
F17E9.4	0.324497
cul-5	0.325538
T28D9.4	0.326031
Y105C5B.15	0.327263
cpi-2	0.328594	1
ctl-2	0.328927		1
K11D12.13	0.329823
icp-1	0.329846
try-1	0.330637
vit-2	0.332486		1
dod-23	0.334759		1
pho-14	0.334987
ubxn-1	0.336746
skr-7	0.337623		1
F14F9.4	0.338393		1
B0041.8	0.340939
ubc-7	0.343207
R144.15	0.343249
tag-147	0.343375
fkb-2	0.343546
K09H9.2	0.344795
C05C8.5	0.346394
Y47G6A.14	0.346665
cas-1	0.34695
snb-1	0.34768
clh-3	0.349218
T04G9.7	0.34963		1
C49C3.6	0.349634
C13F10.7	0.350327
rbr-2	0.353084
siah-1	0.355668
nex-2	0.356336		1
Y52B11A.8	0.356944
Y39B6A.13	0.357808
ZK813.2	0.358675
spp-3	0.359491
ent-1	0.360068
Y55F3AR.2	0.361277
Y62E10A.13	0.361838
puf-9	0.362186	1
clec-65	0.36257
cdk-8	0.36287	1
set-31	0.362963		1
clec-150	0.363197	1
col-101	0.363409
daf-22	0.363998
gly-4	0.364722
skpo-1	0.364753
his-3	0.368226	1
C10C5.4	0.370301		1
smg-6	0.370551
clec-223	0.370657		1
Y57G11C.33	0.370915
Y37E11AM.2	0.374035
ugt-12	0.37492	1
rnp-2	0.375723
F53H4.2	0.377732		1
F54D5.9	0.379252
F55B11.4	0.379502		1
H25P19.1	0.379953
F40F8.5	0.384142
C10C5.3	0.385122		1
C48B4.9	0.385532
E04F6.9	0.388447	1
his-1	0.38912
spp-21	0.389459		1
epg-6	0.389501
F55B11.3	0.390236		1
asns-2	0.390733
Y22D7AR.10	0.392092		1
Y17G9B.9	0.39253
ttr-45	0.392819
tir-1	0.393828
T28A11.2	0.394961
gst-4	0.395179		1
gst-10	0.396008		1
K01G5.8	0.396252
C50D2.7	0.397873
ddo-3	0.398246
lgg-3	0.402363
rme-2	0.402367
C44B7.5	0.402416
perm-4	0.405351
his-4	0.406391
slc-17.6	0.407105
Y73F8A.26	0.407619
ZC155.8	0.413269
his-63	0.415939
clp-4	0.416132
sri-40	0.416474		1
csb-1	0.416721
epg-2	0.417369
rpb-11	0.420115
inx-2	0.421073
fbxa-107	0.424274		1
jmjd-2	0.425816
his-40	0.427241
bath-19	0.428043
his-72	0.4283
H29C22.1	0.430806
Y8A9A.2	0.430966
sex-1	0.434448
clec-52	0.434748		1
C10G8.4	0.436388
F19B10.10	0.438071
nhr-2	0.43835		1
his-7	0.439467
mif-3	0.442024
D1054.11	0.445157
ugt-23	0.445432	1
C01G6.3	0.445503		1
cpg-8	0.446868
cec-4	0.448133
tbb-6	0.449575	1
R03H10.6	0.449591
fat-7	0.450985
F35F10.1	0.452923
ZC373.2	0.453009
perm-2	0.453145
seld-1	0.453459
ZK899.2	0.454184	1
acs-22	0.454705
rmd-1	0.454837
ZC328.3	0.456693
ttr-50	0.457707		1
sepa-1	0.458765
F23A7.8	0.459273		1
F52E4.5	0.460029	1
cpr-6	0.460259
amx-1	0.461465
D1086.3	0.462102	1
Y119D3B.21	0.462106
C39D10.7	0.463404
toe-4	0.463564
lin-15B	0.465238
F58F9.7	0.466283
clec-1	0.4666
ugt-44	0.466795		1
irg-2	0.469543
ZK105.1	0.474068
maoc-1	0.47953
kbp-4	0.481318
F56H9.2	0.486818
ppw-2	0.488327		1
F15A4.6	0.489592
D1054.10	0.492386
K11D2.4	0.495037
Y57G11B.5	0.496267
vit-5	0.49814		1
C35E7.5	0.499445
K08D8.5	0.502463		1
W02B8.2	0.505337
R09B5.11	0.505784		1
aex-5	0.507659
T09B4.5	0.508081
W09C3.7	0.508606
hil-3	0.510715
clec-186	0.510861		1
F57C2.4	0.512454
Y62H9A.4	0.514238		1
tbh-1	0.51469
mrpl-36	0.517648
Y62H9A.5	0.518223		1
oac-6	0.519628		1
ctg-1	0.521215
orai-1	0.524174
Y37D8A.19	0.524992
cyp-34A4	0.527164		1
Y69H2.3	0.532142
B0024.4	0.533088		1
Y75B8A.18	0.533912
amt-4	0.538221		1
ZK637.14	0.539276	1
gba-4	0.540151
pho-9	0.542781	1
W02D9.7	0.543279		1
C17D12.7	0.543319
ttr-44	0.543978		1
Y87G2A.2	0.544528
Y62H9A.6	0.545885		1
K09F6.10	0.558402
clec-85	0.558644		1
ZK813.1	0.558704
B0272.4	0.56005
ZK813.3	0.562636
Y62H9A.3	0.564763
R11A5.3	0.569027	1
cav-1	0.56936
C29F7.2	0.56942		1
vit-4	0.573284		1
Y54F10AM.11	0.577052
Y39A3CL.3	0.578467
ZK813.7	0.581145
T09B9.4	0.582936
ZK1053.4	0.583953
col-158	0.588481		1
W03F11.1	0.588544
lon-1	0.591943
fbxb-91	0.592724
ncam-1	0.593558
hpo-18	0.593621
Y53G8AL.4	0.594523
F59C6.18	0.594898
Y105C5B.20	0.595678
C34H4.1	0.597629
F42C5.12	0.600034
lact-2	0.600467
fbxb-19	0.605004
W05H9.1	0.608427
his-31	0.609394
C08A9.10	0.610226
C53A3.2	0.612975	1
F54F7.2	0.617197
atg-16.2	0.618132
ttr-42	0.619502
E_BE45912.2	0.621276
Y25C1A.14	0.621542
T05D4.2	0.623657
C53B7.2	0.625409		1
dpf-6	0.63197
Y82E9BR.17	0.633231
F59C12.4	0.634492
F46E10.2	0.634592
lips-14	0.634775
hmg-11	0.635276
F19B10.1	0.636221
cyd-1	0.636579
T06C12.16	0.638642
F23A7.4	0.641999
Y51F10.7	0.64798	1
set-10	0.648734
nlp-28	0.649291		1
ztf-20	0.650174
his-2	0.651898
fbxc-28	0.654136
his-17	0.655303
C55C3.7	0.656455
T24B8.5	0.659946		1
his-61	0.660044
sup-6	0.661366
C55C3.6	0.66221
T27A1.2	0.665218
ceh-43	0.665296
his-6	0.666436
mak-2	0.666492
jmjd-3.2	0.668892
cec-8	0.674462
F54E2.1	0.676764		1
T05A12.4	0.679377
C30G12.1	0.680011
C07D10.5	0.68009
ZK265.11	0.682156
Y106G6D.1	0.686606		1
cyp-37A1	0.691034		1
C27H6.5	0.691065
C06B3.7	0.693516		1
C38D9.2	0.694673		1
C36C5.5	0.698101		1
F44E5.16	0.701307
C33G3.4	0.702568
T10D4.6	0.709195
EEED8.2	0.709381
C17F4.7	0.711378
K10D3.6	0.712682
lipl-2	0.724456
T27A3.9	0.737259
F15E6.4	0.737581	1
Y73B6BL.12	0.743683
C04G6.6	0.743768
F52D4.1	0.758407
T26F2.3	0.760625
cht-1	0.762827
Y49G5A.1	0.769257		1
far-6	0.774811
C08F1.10	0.775734
C06A1.12	0.792481
C31C9.2	0.794319
arrd-1	0.794779
F15D4.5	0.796823
W03B1.17	0.80022
F28D1.2	0.80022
samt-1	0.816065
pitr-3	0.823174
clec-196	0.840553
his-32	0.854306
Y55F3BR.2	0.854811
W04A4.2	0.858381		1
C56C10.11	0.866672
bath-39	0.869252
zip-8	0.871526
T08B2.11	0.87409
fog-1	0.879737
sdz-6	0.887052		1
F15E6.3	0.887681	1
snx-1	0.893099	1
fbxc-51	0.896888		1
Y55F3AM.11	0.911929
C16C8.20	0.917882
K10G9.2	0.930503
dpy-17	0.931775
sax-2	0.932403
hch-1	0.946863
dpy-14	0.972282
C50F4.6	0.981592	1
Y32H12A.8	1.0635
col-95	1.07096		1
Y39G8B.1	1.12962
clec-190	1.18709		1
F33H2.3	1.20149
mig-14	1.20612		1
sptl-3	1.253
lin-59	1.32894
W03A5.2	1.34291
F25H9.2	1.41462
dyf-3	1.42554
epg-5	1.44498
clec-266	1.50482
nra-4	1.66314
sop-2	1.78222
W03A5.1	1.89583
Y73C8B.2	1.96958
C27D8.3	2.05047
wdfy-3	2.08501
cdh-5	2.35801
C55C3.3	2.38523
Y39G8B.2	2.43365
		39	83	122 0ut of 567 are DAF-16 targets
