# Supplementary material for: Microtubule regulators act in the nervous system to modulate fat metabolism and longevity through DAF‐16 in C. elegans
Source: Aging Cell. 2019 Jan 14;18(2):e12884. doi: 10.1111/acel.12884 (PMC6413656; doi:10.1111/acel.12884)
Supplement: Supplementary file 3 [file ACEL-18-e12884-s003.xlsx]

## Sheet: Fig 1H
Survival proportions
Days at 20 C	efa-6(tm3124)	efa-6(ju1200)	wt			Comparison of Survival Curves
0	100	100	100
6			97.5			Log-rank (Mantel-Cox) Test
7	96.9231	97.1014	92.5			Chi square	8.701
8	95.3846	94.2029	85			df	1
9	92.3077	91.3043	78.75			P value	0.0032
10	87.6923	86.9565	71.25			P value summary	**
11	84.6154	84.058	63.75			Are the survival curves sig different?	Yes
12	78.4615	73.913	50
13	72.3077	68.1159	40			Gehan-Breslow-Wilcoxon Test
14	63.0769	55.0725	33.75			Chi square	11.14
15	55.3846	49.2754	27.5			df	1
16	44.6154	37.6812	20			P value	0.0008
17	36.9231	28.9855	13.75			P value summary	***
18	29.2308	17.3913	8.75			Are the survival curves sig different?	Yes
19	20	11.5942	6.25
20	10.7692	2.89855	1.25			Median survival
21	3.07692	1.44928	0			efa-6(ju1200)	15
22	0	0				wt	12.5
						Ratio	1.2
						95% CI of ratio	0.4753 to 1.925
						Hazard Ratio
						Ratio	0.5764
						95% CI of ratio	0.3996 to 0.8312
# of subjects						Log-rank (Mantel-Cox) Test
Days at 20 C	efa-6(tm3124)	efa-6(ju1200)	wt			Chi square	17.09
0	65	69	80			df	1
6			80			P value	< 0.0001
7	65	69	78			P value summary	****
8	63	67	74			Are the survival curves sig different?	Yes
9	62	65	68
10	60	63	63			Gehan-Breslow-Wilcoxon Test
11	57	60	57			Chi square	16.87
12	55	58	51			df	1
13	51	51	40			P value	< 0.0001
14	47	47	32			P value summary	****
15	41	38	27			Are the survival curves sig different?	Yes
16	36	34	22
17	29	26	16			Median survival
18	24	20	11			efa-6(tm3124)	16
19	19	12	7			wt	12.5
20	13	8	5			Ratio	1.28
21	7	2	1			95% CI of ratio	0.5591 to 2.001
22	2	1
						Hazard Ratio
						Ratio	0.4542
						95% CI of ratio	0.3124 to 0.6603

## Sheet: Fig 2C
Survival proportions
Days at 20 C	efa-6(tm3124)	wt	efa-6;Prgef-1-EFA-6	efa-6;Pmyo-3-EFA-6			Comparison of Survival Curves
0	100	100	100	100
4			97.561				Log-rank (Mantel-Cox) Test
5	97.4684		96.3415				Chi square	9.293
6		98.8506	95.1219				df	1
7		95.4023	85.3658				P value	0.0023
8		89.6552	80.4878				P value summary	**
9	96.2025	81.6092	70.7317	98.5507			Are the survival curves sig different?	Yes
10		72.4138	67.0732	95.6522
11	94.9367	58.6207	62.1951	89.8551			Gehan-Breslow-Wilcoxon Test
12	83.5443	48.2759	51.2195	84.058			Chi square	19.64
13	72.1519	36.7816	40.2439	71.0145			df	1
14	63.2911	27.5862	31.7073	60.8696			P value	< 0.0001
15	41.7722	20.6897	20.7317	46.3768			P value summary	****
16	25.3165	17.2414	15.8537	33.3333			Are the survival curves sig different?	Yes
17	16.4557	16.092	12.1951	24.6377
18	8.86076	13.7931	8.53659	15.942			Median survival
19	3.79747	10.3448	3.65854	8.69565			efa-6(tm3124)	15
20	1.26582	5.74713	1.21951	4.34783			efa-6;Prgef-1-EFA-6	13
21	0	3.44828	0	1.44928			Ratio	1.154
22		0		0			95% CI of ratio	0.4197 to 1.888
23
							Hazard Ratio
							Ratio	0.5701
							95% CI of ratio	0.3972 to 0.8182
# of subjects
Days at 20 C	efa-6(tm3124)	wt	efa-6;Prgef-1-EFA-6	efa-6;Pmyo-3-EFA-6			Comparison of Survival Curves
0	79	87	82	69
4			82				Log-rank (Mantel-Cox) Test
5	79		80				Chi square	1.294
6		87	79				df	1
7		86	78				P value	0.2554
8		83	70				P value summary	ns
9	77	78	66	69			Are the survival curves sig different?	No
10		71	58	68
11	76	63	55	66			Gehan-Breslow-Wilcoxon Test
12	75	51	51	62			Chi square	0.2955
13	66	42	42	58			df	1
14	57	32	33	49			P value	0.5867
15	50	24	26	42			P value summary	ns
16	33	18	17	32			Are the survival curves sig different?	No
17	20	15	13	23
18	13	14	10	17			Median survival
19	7	12	7	11			efa-6(tm3124)	15
20	3	9	3	6			efa-6;Pmyo-3-EFA-6	15
21	1	5	1	3			Ratio	1
22		3		1			95% CI of ratio	0.2760 to 1.724
23
							Hazard Ratio
							Ratio	1.245
							95% CI of ratio	0.8537 to 1.814

## Sheet: Fig 2D
Survival proportions
Days of adulthood	wt	efa-6(tm3124)	efa-6;Prgef-1-EFA-6N	efa-6;Pregf-1-EFA-6dN			Comparison of Survival Curves
0	100	100	100	100
1							Log-rank (Mantel-Cox) Test
2							Chi square	31.38
3							df	1
4							P value	< 0.0001
5							P value summary	****
6							Are the survival curves sig different?	Yes
7	98.6667
8	93.3333		93.4426				Gehan-Breslow-Wilcoxon Test
9	88		88.5246				Chi square	23.77
10	78.6667	93.4426	81.9672	93.75			df	1
11	72	90.1639	75.4098	89.0625			P value	< 0.0001
12	64	85.2459	67.2131	85.9375			P value summary	****
13	54.6667	83.6066	59.0164	82.8125			Are the survival curves sig different?	Yes
14	46.6667	78.6885	49.1803	79.6875
15	36	70.4918	36.0656	73.4375			Median survival
16	26.6667	60.6557	24.5902	65.625			efa-6(tm3124)	18
17	22.6667	52.459	16.3934	56.25			efa-6;Prgef-1-EFA-6N	14
18	18.6667	45.9016	8.19672	48.4375			Ratio	1.286
19	14.6667	36.0656	3.27869	37.5			95% CI of ratio	0.5845 to 1.987
20	8	29.5082	0	26.5625
21	5.33333	21.3115		17.1875			Hazard Ratio
22	1.33333	11.4754		7.8125			Ratio	0.2805
23	0	3.27869		1.5625			95% CI of ratio	0.1798 to 0.4377
24		1.63934		0
25		0
26
27
28
29
# of subjects
Days of adulthood	wt	efa-6(tm3124)	efa-6;Prgef-1-EFA-6N	efa-6;Pregf-1-EFA-6dN			Comparison of Survival Curves
0	75	61	61	64
1							Log-rank (Mantel-Cox) Test
2							Chi square	0.1469
3							df	1
4							P value	0.7015
5							P value summary	ns
6							Are the survival curves sig different?	No
7	75
8	74		61				Gehan-Breslow-Wilcoxon Test
9	70		57				Chi square	0.003827
10	66	61	54	64			df	1
11	59	57	50	60			P value	0.9507
12	54	55	46	57			P value summary	ns
13	48	52	41	55			Are the survival curves sig different?	No
14	41	51	36	53
15	35	48	30	51			Median survival
16	27	43	22	47			efa-6(tm3124)	18
17	20	37	15	42			efa-6;Prgef-1-EFA-6dN	18
18	17	32	10	36			Ratio	1
19	14	28	5	31			95% CI of ratio	0.2958 to 1.704
20	11	22	2	24
21	6	18		17			Hazard Ratio
22	4	13		11			Ratio	0.9249
23	1	7		5			95% CI of ratio	0.6205 to 1.379
24		2		1
25		1
26
27
28
29

## Sheet: Fig S2
Days of adulthood	wt	efa-6(tm3124)	efa-6;Pdpy-7-EFA-6	efa-6;Pges-1-EFA-6	efa-6;Ppie-1-EFA-6		Comparison of Survival Curves				Comparison of Survival Curves				Comparison of Survival Curves
0	100	100	100	100	100
1							Log-rank (Mantel-Cox) Test				Log-rank (Mantel-Cox) Test				Log-rank (Mantel-Cox) Test
2							Chi square	3.077			Chi square	1.366			Chi square	0.08893
3							df	1			df	1			df	1
4							P value	0.0794			P value	0.2426			P value	0.7655
5	96.8254			98.5075			P value summary	ns			P value summary	ns			P value summary	ns
6	92.0635			97.0149	98.1482		Are the survival curves sig different?	No			Are the survival curves sig different?	No			Are the survival curves sig different?	No
7	85.7143
8	74.6032	97.0149	96.2963	92.5373	96.2963		Gehan-Breslow-Wilcoxon Test				Gehan-Breslow-Wilcoxon Test				Gehan-Breslow-Wilcoxon Test
9	68.254	91.0448	92.5926	88.0597	88.8889		Chi square	2.049			Chi square	0.145			Chi square	0.247
10	61.9048	80.597	88.8889	80.597			df	1			df	1			df	1
11	57.1429	77.6119	83.3333	71.6418	85.1852		P value	0.1524			P value	0.7033			P value	0.6192
12	50.7937	76.1194	77.7778	67.1642	77.7778		P value summary	ns			P value summary	ns			P value summary	ns
13		70.1492	74.0741	61.194	72.2222		Are the survival curves sig different?	No			Are the survival curves sig different?	No			Are the survival curves sig different?	No
14	46.0318	62.6866	68.5185	56.7164
15	41.2698	61.194	64.8148	50.7463	68.5185		Median survival				Median survival				Median survival
16	36.5079	58.209	61.1111	47.7612	57.4074		efa-6(tm3124)	18			efa-6(tm3124)	18			efa-6(tm3124)	18
17	31.746	53.7313	57.4074	41.791	46.2963		efa-6;Pges-1-EFA-6	16			efa-6;Ppie-1-EFA-6	17			efa-6;Pdpy-7-EFA-6	19
18	26.9841	46.2687	55.5556	35.8209	42.5926		Ratio	1.125			Ratio	1.059			Ratio	0.9474
19	20.6349	38.806	44.4445	28.3582	37.037		95% CI of ratio	0.4123 to 1.838			95% CI of ratio	0.3601 to 1.758			95% CI of ratio	0.2486 to 1.646
20	15.873	32.8358	33.3333	23.8806	29.6296
21	14.2857	29.8508	29.6296	20.8955	24.0741		Hazard Ratio				Hazard Ratio				Hazard Ratio
22	11.1111	26.8657	24.0741	17.9105	16.6667		Ratio	0.7171			Ratio	0.79			Ratio	1.061
23	9.52381	23.8806	22.2222	16.4179	12.963		95% CI of ratio	0.4946 to 1.040			95% CI of ratio	0.5321 to 1.173			95% CI of ratio	0.7178 to 1.569
24			20.3704	13.4328	9.25926
25	4.7619	17.9105	16.6667	10.4478
26	0	11.9403	11.1111	4.47761	5.55556
27		7.46269	9.25926	2.98508	1.85185
28		2.98508	3.7037	0	0
30		0	0
Days of adulthood	wt	efa-6(tm3124)	efa-6;Pdpy-7-EFA-6	efa-6;Pges-1-EFA-6	efa-6;Ppie-1-EFA-6
0	63	67	54	67	54
1
2
3
4
5	63			67
6	61			66	54
7	58
8	54	67	54	65	53
9	47	65	52	62	52
10	43	61	50	59
11	39	54	48	54	48
12	36	52	45	48	46
13		51	42	45	42
14	32	47	40	41
15	29	42	37	38	39
16	26	41	35	34	37
17	23	39	33	32	31
18	20	36	31	28	25
19	17	31	30	24	23
20	13	26	24	19	20
21	10	22	18	16	16
22	9	20	16	14	13
23	7	18	13	12	9
24			12	11	7
25	6	16	11	9
26	3	12	9	7	5
27		8	6	3	3
28		5	5	2	1
30		2	2

## Sheet: Fig 3A
Survival proportions
Day of adulthood	hdac-6(ok3203)	wt			Comparison of Survival Curves
0	100	100
1					Log-rank (Mantel-Cox) Test
2					Chi square	27.59
3					df	1
4					P value	< 0.0001
5					P value summary	****
6					Are the survival curves sig different?	Yes
7		98.4615
8					Gehan-Breslow-Wilcoxon Test
9		95.3846			Chi square	31.76
10		86.1539			df	1
11	97.3684	75.3846			P value	< 0.0001
12	94.7369	69.2308			P value summary	****
13	89.4737	60			Are the survival curves sig different?	Yes
14	82.8947	47.6923
15	75	38.4615			Median survival
16	67.1053	29.2308			hdac-6(ok3203)	19.5
17	61.8421	21.5385			wt	14
18	55.2632	13.8461			Ratio	1.393
19	50				95% CI of ratio	0.6747 to 2.111
20	34.2105	10.7692
21	19.7368	3.07692			Hazard Ratio
22	11.8421				Ratio	0.3323
23	9.21053				95% CI of ratio	0.2203 to 0.5013
24	6.57895	0
25	3.94737
26	1.31579
27
28	0
# of subjects
Day of adulthood	hdac-6(ok3203)	wt
0	76	65
1
2
3
4
5
6
7		65
8
9		64
10		62
11	76	56
12	74	49
13	72	45
14	68	39
15	63	31
16	57	25
17	51	19
18	47	14
19	42
20	38	9
21	26	7
22	15
23	9
24	7	2
25	5
26	3
27
28	1

## Sheet: Fig 3C
Survival proportions
Days of adulthood	hdac-6(ok3203)	hdac-6;Prgef-1-HDAC-6	hdac-6;Pmyo-3-HDAC-6	wt			Comparison of Survival Curves
0	100	100	100	100
1							Log-rank (Mantel-Cox) Test
2							Chi square	16.59
3							df	1
4							P value	< 0.0001
5							P value summary	****
6							Are the survival curves sig different?	Yes
7
8		96.8254		95.7143			Gehan-Breslow-Wilcoxon Test
9		93.6508		92.8571			Chi square	18.6
10		90.4762		88.5714			df	1
11		85.7143	95.2381	85.7143			P value	< 0.0001
12	94.3662	77.7778	92.0635	78.5714			P value summary	****
13	92.9578	69.8413	88.8889	68.5714			Are the survival curves sig different?	Yes
14	90.1409	63.4921	85.7143	60
15	81.6901	50.7937	79.3651	48.5714			Median survival
16	71.831	41.2698	73.0159	42.8571			hdac-6(ok3203)	19
17	63.3803	33.3333	68.254	37.1429			hdac-6;Prgef-1-HDAC-6	16
18	56.338	28.5714	63.4921	30			Ratio	1.188
19	49.2958	25.3968	52.3809	22.8571			95% CI of ratio	0.4752 to 1.900
20	42.2535	20.6349	41.2698	15.7143
21	35.2113	15.873	31.746	7.14286			Hazard Ratio
22	26.7606	11.1111	20.6349	4.28571			Ratio	0.428
23	12.6761	0	11.1111	0			95% CI of ratio	0.2845 to 0.6439
24	9.85915
25	7.04225
26	2.8169		3.1746
27	0		1.5873
28			0
29
# of subjects
Days of adulthood	hdac-6(ok3203)	hdac-6;Prgef-1-HDAC-6	hdac-6;Pmyo-3-HDAC-6	wt			Comparison of Survival Curves
0	71	63	63	70
1							Log-rank (Mantel-Cox) Test
2							Chi square	0.008939
3							df	1
4							P value	0.9247
5							P value summary	ns
6							Are the survival curves sig different?	No
7
8		63		70			Gehan-Breslow-Wilcoxon Test
9		61		67			Chi square	0.01011
10		59		65			df	1
11		57	63	62			P value	0.9199
12	71	54	60	60			P value summary	ns
13	67	49	58	55			Are the survival curves sig different?	No
14	66	44	56	48
15	64	40	54	42			Median survival
16	58	32	50	34			hdac-6(ok3203)	19
17	51	26	46	30			hdac-6;Pmyo-3-HDAC-6	20
18	45	21	43	26			Ratio	0.95
19	40	18	40	21			95% CI of ratio	0.2377 to 1.662
20	35	16	33	16
21	30	13	26	11			Hazard Ratio
22	25	10	20	5			Ratio	1.019
23	19	7	13	3			95% CI of ratio	0.6939 to 1.495
24	9
25	7
26	5		7
27	2		2
28			1
29

## Sheet: Fig 3D
Survival proportions
Days of adulthood	wt	hdac-6(ok3203)	hdac-6;Pregf-1-HDAC-6(+)	hdac-6;Prgef-1-HDAC-6(H146A)	hdac-6;Prgef-1-HDAC-6(H561A)			Comparison of Survival Curves
0	100	100	100	100	100
1								Log-rank (Mantel-Cox) Test
2								Chi square	64.77
3								df	1
4								P value	< 0.0001
5								P value summary	****
6								Are the survival curves sig different?	Yes
7			97.7273
8	94.1748		92.0455	96.9697				Gehan-Breslow-Wilcoxon Test
9	86.4078		86.3636	93.9394	96.4706			Chi square	58.18
10	77.6699	96.3855	76.1364	89.899	92.9412			df	1
11	66.0194	93.9759	63.6364	84.8485	89.4118			P value	< 0.0001
12	61.1651	91.5663	56.8182	77.7778	84.7059			P value summary	****
13	55.3398	87.9518	51.1364	74.7475				Are the survival curves sig different?	Yes
14	46.6019	84.3374	43.1818	63.6364	76.4706
15	37.8641	78.3133	32.9545	51.5151	68.2353			Median survival
16	33.0097	74.6988	27.2727	40.404	58.8235			hdac-6(ok3203)	21
17	26.2136	71.0843	20.4546	28.2828	49.4118			hdac-6;Pregf-1-HDAC-6(+)	14
18	23.301	66.2651	17.0454	25.2525	47.0588			Ratio	1.5
19	15.534	62.6506	11.3636	20.202	43.5294			95% CI of ratio	0.7591 to 2.241
20	7.76699	57.8313	6.81818	13.1313	35.2941
21	4.85437	42.1687	4.54545	8.08081	24.7059			Hazard Ratio
22	1.94175	22.8916	2.27273	3.0303	14.1176			Ratio	0.2083
23		20.4819	1.13636	1.0101	10.5882			95% CI of ratio	0.1422 to 0.3052
24	0.970874	14.4578	0	0	7.05882
25	0	12.0482			3.52941
26		8.43374			0
27		6.0241
28		2.40964
29		1.20482						Comparison of Survival Curves
30		0
								Log-rank (Mantel-Cox) Test
								Chi square	44.71
								df	1
								P value	< 0.0001
								P value summary	****
								Are the survival curves sig different?	Yes
# of subjects								Gehan-Breslow-Wilcoxon Test
Days of adulthood	wt	hdac-6(ok3203)	hdac-6;Pregf-1-HDAC-6(+)	hdac-6;Prgef-1-HDAC-6(H146A)	hdac-6;Prgef-1-HDAC-6(H561A)			Chi square	35.29
0	103	83	88	99	85			df	1
1								P value	< 0.0001
2								P value summary	****
3								Are the survival curves sig different?	Yes
4
5								Median survival
6								hdac-6(ok3203)	21
7			88					hdac-6;Prgef-1-HDAC-6(H146A)	16
8	103		86	99				Ratio	1.313
9	97		81	96	85			95% CI of ratio	0.5655 to 2.059
10	89	83	76	93	82
11	80	80	67	89	79			Hazard Ratio
12	68	78	56	84	76			Ratio	0.2998
13	63	76	50	77				95% CI of ratio	0.2106 to 0.4268
14	57	73	45	74	72
15	48	70	38	63	65
16	39	65	29	51	58
17	34	62	24	40	50
18	27	59	18	28	42			Comparison of Survival Curves
19	24	55	15	25	40
20	16	52	10	20	37			Log-rank (Mantel-Cox) Test
21	8	48	6	13	30			Chi square	9.73
22	5	35	4	8	21			df	1
23		19	2	3	12			P value	0.0018
24	2	17	1	1	9			P value summary	**
25	1	12			6			Are the survival curves sig different?	Yes
26		10			3
27		7						Gehan-Breslow-Wilcoxon Test
28		5						Chi square	7.788
29		2						df	1
30		1						P value	0.0053
								P value summary	**
								Are the survival curves sig different?	Yes
								Median survival
								hdac-6(ok3203)	21
								hdac-6;Prgef-1-HDAC-6(H561A)	17
								Ratio	1.235
								95% CI of ratio	0.4963 to 1.974
								Hazard Ratio
								Ratio	0.5747
								95% CI of ratio	0.4058 to 0.8139

## Sheet: Fig 3E
Survival proportions
Days of adulthood	wt	ptrn-1(tm5597)	ptrn-1;Prgef-1-ptrn-1			Comparison of Survival Curves
0	100	100	100
8		99.0196	96.875			Log-rank (Mantel-Cox) Test
9	99	98.0392	92.7083			Chi square	12.75
10	96	96.0784	91.6667			df	1
11	95	92.1569	89.5833			P value	0.0004
12	92	87.2549	88.5417			P value summary	***
13	89	80.3922	86.4583			Are the survival curves sig different?	Yes
14	85	73.5294	82.2917
15	77	65.6863	77.0833			Gehan-Breslow-Wilcoxon Test
16	68	57.8431	69.7917			Chi square	10.58
17	60	43.1373	61.4583			df	1
18	51	27.451	52.0833			P value	0.0011
19	41	19.6078	40.625			P value summary	**
20	30	10.7843	32.2917			Are the survival curves sig different?	Yes
21	21	6.86275	21.875
22	12	1.96078	14.5833			Median survival
23	8		7.29167			wt	19
24	2	0.980392	4.16667			ptrn-1(tm5597)	17
25	0	0	1.04167			Ratio	1.118
26			0			95% CI of ratio	0.3587 to 1.877
						Hazard Ratio
						Ratio	0.5559
						95% CI of ratio	0.4027 to 0.7673
# of subjects
Days of adulthood	wt	ptrn-1(tm5597)	ptrn-1;Prgef-1-ptrn-1			Comparison of Survival Curves
0	100	102	96
8		102	96			Log-rank (Mantel-Cox) Test
9	100	101	93			Chi square	14
10	99	100	89			df	1
11	96	98	88			P value	0.0002
12	95	94	86			P value summary	***
13	92	89	85			Are the survival curves sig different?	Yes
14	89	82	83
15	85	75	79			Gehan-Breslow-Wilcoxon Test
16	77	67	74			Chi square	9.921
17	68	59	67			df	1
18	60	44	59			P value	0.0016
19	51	28	50			P value summary	**
20	41	20	39			Are the survival curves sig different?	Yes
21	30	11	31
22	21	7	21			Median survival
23	12		14			ptrn-1	17
24	8	2	7			ptrn-1;Prgef-1-ptrn-1	19
25	2	1	4			Ratio	0.8947
26			1			95% CI of ratio	0.1380 to 1.651
						Hazard Ratio
						Ratio	1.855
						95% CI of ratio	1.342 to 2.564

## Sheet: Fig 3F
Survival proportions
Days at 20 C	wt	ptl-1(ok621)	ptl-1;Prgef-1-PTL-1		Comparison of Survival Curves
0	100	100	100
6		98.4615			Log-rank (Mantel-Cox) Test
7		96.9231	98.2143		Chi square	18.05
8	98.2759	87.6923			df	1
9	96.5517	78.4615	94.6429		P value	< 0.0001
10	84.4828	52.3077	80.3571		P value summary	****
11	70.6897	27.6923	64.2857		Are the survival curves sig different?	Yes
12	53.4483	21.5385	50
13	36.2069	16.9231	35.7143		Gehan-Breslow-Wilcoxon Test
14	25.8621	12.3077	25		Chi square	21.23
15	18.9655	4.61538	14.2857		df	1
16	17.2414	3.07692	12.5		P value	< 0.0001
17	13.7931	1.53846	10.7143		P value summary	****
18	10.3448		7.14286		Are the survival curves sig different?	Yes
19	6.89655	0	5.35714
20	3.44828		1.78571		Median survival
21	1.72414		0		wt	13
22	0				ptl-1(ok621)	11
23					Ratio	1.182
					95% CI of ratio	0.4800 to 1.884
					Hazard Ratio
					Ratio	0.3947
					95% CI of ratio	0.2571 to 0.6061
# of subjects
Days at 20 C	wt	ptl-1(ok621)	ptl-1;Prgef-1-PTL-1
0	58	65	56
6		65			Comparison of Survival Curves
7		64	56
8	58	63			Log-rank (Mantel-Cox) Test
9	57	57	55		Chi square	0.4453
10	56	51	53		df	1
11	49	34	45		P value	0.5046
12	41	18	36		P value summary	ns
13	31	14	28		Are the survival curves sig different?	No
14	21	11	20
15	15	8	14		Gehan-Breslow-Wilcoxon Test
16	11	3	8		Chi square	0.3258
17	10	2	7		df	1
18	8		6		P value	0.5682
19	6	1	4		P value summary	ns
20	4		3		Are the survival curves sig different?	No
21	2		1
22	1				Median survival
23					wt	13
					ptl-1;Prgef-1-PTL-1	12.5
					Ratio	1.04
					95% CI of ratio	0.3473 to 1.733
					Hazard Ratio
					Ratio	0.8664
					95% CI of ratio	0.5686 to 1.320

## Sheet: Fig 4E
Days of Adulthood	wt + control RNAi	wt + acdh-1 RNAi	efa-6 + control RNAi	efa-6 + acdh-1 RNAi		Comparison of Survival Curves
0	100	100	100	100
5	98.5714					Log-rank (Mantel-Cox) Test
6	94.2857	97.1831				Chi square	14.95
7	91.4286	95.7746		98.7013		df	3
8	87.1428	92.9578	98.718	96.1039		P value	0.0019
9	82.8572	88.7324	96.1539	92.2078		P value summary	**
10	72.8571	78.8732	93.5897	85.7143		Are the survival curves sig different?	Yes
11	65.7143	71.831	89.7436	80.5195
12	55.7143	61.9718	84.6154	71.4286		Logrank test for trend
13	48.5714	53.5211	80.7692	62.3377		Chi square	5.228
14	40	43.662	70.5128	53.2467		df	1
15	32.8571	30.9859	61.5385	41.5584		P value	0.0222
16	25.7143	23.9437	48.718	32.4675		P value summary	*
17	20	18.3099	37.1795	23.3766		Sig. trend?	Yes
18	14.2857	12.6761	25.641	16.8831
19	7.14286	7.04225	19.2308	10.3896
20	4.28571	4.22535	14.1026	5.1948
21	2.85714	1.40845	8.97436	3.8961
22	1.42857		7.69231
23	0	0	3.84615	0
24			1.28205
25			0
Days of Adulthood	wt + control RNAi	wt + acdh-1 RNAi	efa-6 + control RNAi	efa-6 + acdh-1 RNAi
0	70	71	78	77
5	70
6	69	71
7	66	69		77
8	64	68	78	76
9	61	66	77	74
10	58	63	75	71
11	51	56	73	66
12	46	51	70	62
13	39	44	66	55
14	34	38	63	48
15	28	31	55	41
16	23	22	48	32
17	18	17	38	25
18	14	13	29	18
19	10	9	20	13
20	5	5	15	8
21	3	3	11	4
22	2		7
23	1	1	6	3
24			3
25			1

[truncated: 8 more sheets: Fig 5A, Fig 5B, Fig 5C, Fig 5D, Fig 5E, Fig 5F, Fig 5G, Fig 5H]
